# Supplementary material for: Effect of offline bullying on online unethical behavior among college students: the mediating roles of relative deprivation and anger rumination
Source: Front Psychol. 2024 Aug 6;15:1407157. doi: 10.3389/fpsyg.2024.1407157 (PMC11333317; doi:10.3389/fpsyg.2024.1407157)
Supplement: Supplementary file 1 [file Table_1.XLSX]

## Sheet: DATA
序号	性别	年级	是否独生子女	户籍地址	家庭经济状况	家庭气氛	A1	A2	A4	A5	A6	A12	A14	A3	A7	A8	A9	A10	A11	A13	关系被欺负	语言被欺负	B1	B2	B3	B4	B5	B6	B7	B8	B9	B10	B11	B12	B13	B14	B15	B16	网络攻击行为	网络侵权	虚假网络信息	网络色情	C1	C2	C3	C4	D1	D2	D3
1	2	4	2	2	3	3	3	2	3	3	3	3	3	3	3	3	3	3	3	3	2.85714	3	3	4	4	4	3	3	3	3	1	2	3	2	3	5	5	5	3.75	3	2	4.5	6	4	4	2	2	2	2
2	1	2	1	1	4	4	1	1	1	2	1	2	2	1	2	2	3	1	2	2	1.42857	1.85714	1	1	2	1	1	2	1	1	3	2	2	3	2	2	1	1	1.25	1.25	2.5	1.5	1	1	2	2	2	1	2
3	2	1	2	2	2	1	3	3	2	3	4	3	3	4	4	4	4	2	3	4	3	3.57143	4	4	5	5	5	5	4	5	2	5	4	5	5	5	4	3	4.5	4.75	4	4.25	6	4	6	5	3	3	3
4	2	1	2	2	3	3	3	2	2	2	2	2	3	2	3	2	1	2	2	2	2.28571	2	4	4	4	3	1	1	3	3	2	3	4	3	4	1	1	1	3.75	2	3	1.75	2	3	4	4	4	3	4
5	1	2	1	1	3	3	2	3	2	2	2	2	3	2	3	3	3	2	1	2	2.28571	2.28571	2	1	1	2	2	1	2	4	1	1	1	2	4	5	4	5	1.5	2.25	1.25	4.5	1	2	5	2	2	1	3
6	1	4	2	1	5	5	1	1	2	1	2	2	2	1	1	2	1	1	1	2	1.57143	1.28571	2	1	2	1	2	1	2	1	2	1	2	1	1	2	1	1	1.5	1.5	1.5	1.25	2	1	1	1	1	2	3
7	1	3	2	2	2	3	4	4	3	3	4	3	4	4	5	4	4	3	3	4	3.57143	3.85714	2	2	1	2	1	2	3	2	2	2	2	2	5	1	2	1	1.75	2	2	2.25	6	5	6	6	3	3	4
8	2	3	1	1	4	4	1	1	1	1	1	1	1	2	3	3	2	2	1	3	1	2.28571	1	3	2	1	1	3	1	2	3	2	3	3	1	1	1	1	1.75	1.75	2.75	1	1	2	3	3	1	1	1
9	1	1	1	2	3	5	1	1	1	1	1	1	1	3	3	3	4	1	1	3	1	2.57143	5	3	5	5	1	1	1	1	1	1	2	2	2	2	2	2	4.5	1	1.5	2	1	2	4	3	2	2	2
10	1	1	2	1	5	5	2	1	2	2	2	1	3	1	1	2	1	2	1	2	1.85714	1.42857	2	1	1	1	1	1	1	1	1	1	1	1	2	4	3	4	1.25	1	1	3.25	1	2	2	2	2	2	1
11	1	3	1	2	4	2	2	2	1	1	1	2	3	4	3	4	4	1	1	3	1.71429	2.85714	4	5	4	4	1	1	2	1	3	4	3	3	2	3	1	1	4.25	1.25	3.25	1.75	4	4	5	1	2	1	2
12	2	2	1	1	4	5	2	2	2	2	1	2	2	1	2	2	2	3	2	1	1.85714	1.85714	2	2	2	2	3	3	3	3	2	1	1	2	2	1	4	1	2	3	1.5	2	3	3	2	2	2	1	1
13	2	2	1	2	4	4	3	2	2	3	2	3	2	2	3	2	2	3	2	2	2.42857	2.28571	2	1	1	1	2	3	2	2	3	3	2	3	3	4	1	3	1.25	2.25	2.75	2.75	3	1	4	2	2	1	2
14	2	3	2	1	4	5	3	2	2	2	1	1	1	2	2	1	1	2	2	2	1.71429	1.71429	1	1	3	1	2	2	2	5	2	1	1	3	1	1	1	1	1.5	2.75	1.75	1	4	2	2	1	2	2	1
15	1	4	1	2	2	1	4	5	5	4	5	4	4	4	4	4	5	4	3	3	4.42857	3.85714	4	4	4	2	2	3	3	3	3	2	3	3	3	3	3	3	3.5	2.75	2.75	3	6	6	5	5	4	3	4
16	1	3	1	2	1	2	4	3	4	4	3	3	4	4	3	4	3	4	4	4	3.57143	3.71429	2	2	3	2	3	3	2	2	1	1	1	1	2	3	2	1	2.25	2.5	1	2	5	6	4	6	3	3	4
17	2	1	2	2	1	1	1	1	1	1	2	1	2	1	1	2	4	1	1	3	1.28571	1.85714	2	2	1	1	2	2	4	4	1	1	1	1	4	4	3	4	1.5	3	1	3.75	2	3	4	3	2	1	2
18	2	3	2	2	1	1	5	5	5	4	5	3	4	4	3	4	5	4	4	4	4.42857	4	2	2	2	2	2	3	3	3	1	1	1	3	2	3	1	2	2	2.75	1.5	2	5	6	5	6	3	3	3
19	2	3	1	1	4	5	1	2	2	2	2	2	2	2	2	2	2	2	2	3	1.85714	2.14286	3	4	2	3	2	3	2	4	1	2	1	2	3	1	4	3	3	2.75	1.5	2.75	3	3	3	4	1	2	1
20	2	4	2	2	3	3	1	1	1	1	1	1	1	3	1	1	3	2	3	2	1	2.14286	5	2	2	3	1	2	2	1	2	2	2	3	2	2	3	3	3	1.5	2.25	2.5	3	2	5	2	4	3	1
21	2	2	2	1	4	5	2	1	2	1	2	3	1	1	2	3	2	2	1	2	1.71429	1.85714	3	2	2	2	2	3	4	2	1	3	1	1	2	3	1	2	2.25	2.75	1.5	2	2	6	2	1	2	1	2
22	1	2	1	1	5	4	2	2	2	2	1	1	1	1	2	3	2	2	2	3	1.57143	2.14286	3	1	1	1	1	2	3	3	3	3	3	1	1	1	1	1	1.5	2.25	2.5	1	2	2	2	3	2	1	1
23	1	4	2	2	3	4	2	2	2	2	4	2	2	3	4	4	2	3	2	3	2.28571	3	2	3	3	3	3	3	2	3	2	3	2	3	2	2	2	2	2.75	2.75	2.5	2	3	2	4	3	2	2	2
24	1	2	2	2	2	2	3	4	3	4	4	4	4	3	3	3	3	4	3	4	3.71429	3.28571	5	1	4	5	3	5	4	3	5	3	5	5	3	4	5	5	3.75	3.75	4.5	4.25	3	3	6	3	2	3	4
25	1	4	2	2	3	3	4	4	4	3	3	4	3	4	4	4	5	4	3	4	3.57143	4	5	4	4	5	4	4	5	5	5	4	4	5	4	5	5	5	4.5	4.5	4.5	4.75	6	6	5	6	4	4	4
26	1	2	1	1	4	5	2	1	2	1	1	1	1	1	2	2	1	1	1	2	1.28571	1.42857	2	2	2	1	1	1	1	1	2	1	1	1	2	2	1	1	1.75	1	1.25	1.5	1	1	2	2	1	2	1
27	2	4	2	2	2	3	4	4	3	3	4	4	3	4	3	4	3	4	3	4	3.57143	3.57143	3	5	5	4	3	4	4	3	4	5	3	3	4	4	5	5	4.25	3.5	3.75	4.5	5	4	5	4	3	1	2
28	1	2	1	2	1	1	5	5	4	4	4	3	3	5	5	4	3	3	3	3	4	3.71429	3	5	3	5	4	4	4	5	5	5	5	5	3	4	5	4	4	4.25	5	4	6	6	5	6	2	3	3
29	2	2	2	2	3	4	4	3	3	3	4	3	3	3	3	3	4	3	4	3	3.28571	3.28571	5	5	4	4	5	3	3	3	4	3	4	3	4	3	4	4	4.5	3.5	3.5	3.75	4	5	4	5	4	3	4
30	2	2	2	2	4	2	3	2	2	2	2	3	3	2	2	3	2	3	2	2	2.42857	2.28571	4	3	3	4	2	3	2	3	3	5	1	2	3	3	3	3	3.5	2.5	2.75	3	3	4	3	4	3	4	2
31	1	4	2	1	5	5	1	1	1	1	1	1	1	1	1	2	1	1	1	2	1	1.28571	1	2	1	1	1	2	1	1	1	1	2	2	1	1	3	1	1.25	1.25	1.5	1.5	2	1	1	1	2	1	2
32	2	3	2	2	5	4	1	1	1	2	1	1	2	2	2	1	3	1	3	2	1.28571	2	4	1	4	3	1	1	2	1	3	3	3	3	5	2	3	3	3	1.25	3	3.25	5	4	5	3	3	2	1
33	1	4	2	1	3	3	1	1	1	1	2	1	1	1	1	1	1	1	1	1	1.14286	1	1	1	2	1	4	5	1	2	3	2	3	3	2	1	2	3	1.25	3	2.75	2	4	3	2	6	2	1	2
34	2	3	2	2	2	3	3	3	4	3	2	2	3	3	3	2	3	2	3	2	2.85714	2.57143	3	4	4	4	4	4	4	3	3	4	3	3	3	3	4	4	3.75	3.75	3.25	3.5	6	5	5	2	3	3	4
35	2	4	2	2	3	3	1	1	2	1	2	3	2	2	3	2	3	2	2	2	1.71429	2.28571	2	2	1	4	3	4	3	2	2	1	1	1	3	1	4	3	2.25	3	1.25	2.75	1	3	5	1	1	2	2
36	2	1	1	2	1	1	5	5	5	5	5	5	4	5	5	5	5	5	5	5	4.85714	5	1	3	4	5	4	2	3	3	3	2	3	4	5	5	4	5	3.25	3	3	4.75	3	2	2	2	3	4	3
37	2	3	1	1	5	2	1	2	2	2	2	1	1	1	2	2	1	1	1	1	1.57143	1.28571	2	2	2	2	2	2	1	1	1	1	1	1	2	2	2	1	2	1.5	1	1.75	2	2	1	3	2	2	1
38	2	4	2	2	3	4	1	1	1	2	1	1	2	1	2	1	2	2	1	2	1.28571	1.57143	1	1	4	2	2	1	1	2	2	1	2	1	1	1	1	1	2	1.5	1.5	1	2	1	1	2	2	1	1
39	1	2	2	2	2	1	4	3	4	3	2	4	4	2	4	4	4	3	4	3	3.42857	3.42857	5	4	2	4	2	3	3	1	5	5	5	5	4	3	4	4	3.75	2.25	5	3.75	4	4	4	4	2	3	2
40	1	3	2	1	4	5	1	1	1	1	1	1	1	1	2	1	1	1	2	1	1	1.28571	1	2	2	1	1	2	2	1	2	1	1	1	1	1	1	1	1.5	1.5	1.25	1	1	2	2	1	2	1	2
41	2	3	2	2	3	3	2	2	2	3	2	3	1	3	3	2	3	1	1	1	2.14286	2	2	2	3	2	1	2	2	1	1	1	2	1	1	3	1	1	2.25	1.5	1.25	1.5	1	1	2	2	1	2	1
42	1	1	2	1	3	4	2	1	1	2	1	3	2	1	2	1	2	2	1	2	1.71429	1.57143	2	2	4	2	1	1	3	1	3	2	1	1	1	2	2	2	2.5	1.5	1.75	1.75	2	5	1	2	1	1	1
43	1	3	1	2	3	2	2	3	3	2	3	3	2	3	3	2	3	3	2	3	2.57143	2.71429	4	1	4	4	2	2	2	5	3	5	5	2	3	2	2	5	3.25	2.75	3.75	3	4	4	4	4	2	3	3
44	2	2	1	2	2	2	4	3	3	4	3	3	3	3	1	1	4	3	3	3	3.28571	2.57143	5	3	5	4	5	4	4	5	4	5	3	4	3	3	4	5	4.25	4.5	4	3.75	6	5	5	3	3	4	4
45	2	4	1	1	4	4	1	1	2	1	2	1	1	3	2	2	1	2	1	2	1.28571	1.85714	1	2	1	3	1	2	2	1	1	1	1	3	2	2	2	1	1.75	1.5	1.5	1.75	1	2	2	2	3	2	1
46	1	3	2	2	1	2	4	4	4	4	3	3	4	4	4	3	4	3	4	4	3.71429	3.71429	1	1	1	1	1	1	1	1	1	1	1	1	3	2	1	1	1	1	1	1.75	5	6	6	6	4	3	4
47	2	3	2	2	4	3	1	2	2	2	2	2	2	1	2	2	3	3	2	2	1.85714	2.14286	4	3	2	4	3	3	2	4	3	3	1	3	5	1	5	1	3.25	3	2.5	3	3	5	3	6	3	3	3
48	1	4	2	2	3	4	2	1	2	2	2	1	2	1	2	3	2	1	2	2	1.71429	1.85714	3	2	4	1	1	2	2	1	1	1	1	1	1	2	3	3	2.5	1.5	1	2.25	3	2	2	2	2	1	2
49	2	4	1	2	3	2	4	4	4	4	3	4	4	3	4	3	4	3	4	3	3.85714	3.42857	3	5	5	5	5	4	5	4	4	4	4	4	4	4	4	4	4.5	4.5	4	4	6	4	5	5	3	2	2
50	1	4	2	1	4	2	3	3	3	3	4	3	4	4	3	4	3	3	3	4	3.28571	3.42857	5	4	1	4	4	3	4	5	4	5	2	4	5	5	5	5	3.5	4	3.75	5	6	4	3	5	3	4	3
51	2	4	1	2	4	3	3	2	2	2	2	1	3	2	2	2	3	3	2	3	2.14286	2.42857	3	1	1	4	2	5	2	5	2	1	1	2	5	2	3	4	2.25	3.5	1.5	3.5	3	4	3	4	3	4	3
52	1	1	2	1	1	3	5	4	4	5	4	5	4	5	5	4	4	4	5	4	4.42857	4.42857	3	3	3	3	3	3	3	3	1	1	1	3	2	2	3	2	3	3	1.5	2.25	1	1	2	1	1	2	1
53	1	3	2	1	3	4	3	2	1	1	2	1	2	2	2	2	1	2	1	2	1.71429	1.71429	1	2	1	2	1	2	1	1	2	1	1	4	2	1	2	2	1.5	1.25	2	1.75	1	2	2	2	2	1	3
54	2	4	2	2	2	1	4	4	5	4	5	5	4	4	5	4	3	4	4	4	4.42857	4	5	3	4	5	5	5	4	5	5	5	5	5	5	3	4	4	4.25	4.75	5	4	4	5	5	5	4	4	4
55	1	3	2	2	2	3	2	3	3	2	2	2	3	2	2	3	3	2	2	2	2.42857	2.28571	4	1	3	1	5	4	5	3	3	2	2	3	4	5	4	4	2.25	4.25	2.5	4.25	4	4	4	4	2	3	3
56	1	2	2	1	4	5	1	1	1	1	2	2	2	2	1	2	1	1	1	2	1.42857	1.42857	2	1	1	1	2	2	1	1	1	1	1	1	1	1	2	3	1.25	1.5	1	1.75	2	1	1	1	1	2	2
57	1	2	1	2	3	5	4	4	5	3	4	3	2	4	4	5	4	5	4	4	3.57143	4.28571	5	3	1	5	5	4	5	2	4	5	5	5	4	3	2	3	3.5	4	4.75	3	5	4	5	1	4	4	3
58	1	1	2	1	5	4	5	3	4	3	4	2	3	5	3	2	3	2	2	5	3.42857	3.14286	4	4	5	4	4	4	4	4	5	4	4	4	4	3	4	3	4.25	4	4.25	3.5	4	6	3	5	4	4	4
59	1	3	2	1	5	2	3	4	3	3	3	4	2	4	4	3	4	4	2	3	3.14286	3.42857	4	3	4	4	4	5	4	4	2	3	5	5	3	4	4	4	3.75	4.25	3.75	3.75	2	5	5	6	4	4	3
60	1	2	1	1	2	5	2	4	3	5	3	2	1	4	1	3	5	2	3	4	2.85714	3.14286	4	2	3	2	5	4	5	5	5	5	5	5	4	2	5	5	2.75	4.75	5	4	5	5	5	4	2	3	4
61	1	1	2	2	4	1	4	5	4	3	1	2	3	4	1	5	2	4	5	4	3.14286	3.57143	1	2	3	1	5	5	5	5	2	3	3	4	5	4	5	5	1.75	5	3	4.75	4	5	4	3	4	4	4
62	2	3	2	2	5	4	5	4	5	5	3	2	2	5	2	3	4	3	4	5	3.71429	3.71429	5	4	4	5	5	5	4	5	4	3	5	4	2	2	3	2	4.5	4.75	4	2.25	6	5	3	3	2	3	2
63	2	1	1	1	2	2	5	4	3	5	3	3	2	5	4	3	4	5	4	3	3.57143	4	3	3	4	4	4	4	4	4	5	4	3	3	5	5	5	4	3.5	4	3.75	4.75	4	5	4	5	3	3	3
64	2	3	1	1	4	4	2	2	1	1	1	1	1	4	3	3	5	4	2	3	1.28571	3.42857	4	2	3	3	4	5	5	3	5	4	4	5	3	1	3	3	3	4.25	4.5	2.5	2	6	4	6	4	3	3
65	2	1	2	2	3	2	5	4	5	2	3	3	5	4	4	4	3	4	4	3	3.85714	3.71429	2	4	4	3	5	4	5	5	4	4	4	4	2	4	3	3	3.25	4.75	4	3	4	4	3	3	4	3	4
66	2	4	1	2	1	2	5	3	3	4	3	3	5	4	1	2	4	3	1	5	3.71429	2.85714	4	5	4	5	1	1	2	1	3	3	3	3	5	5	2	5	4.5	1.25	3	4.25	4	3	3	4	4	4	3
67	1	3	1	1	1	5	2	1	2	1	1	2	3	3	1	5	1	4	3	5	1.71429	3.14286	2	2	1	2	2	1	3	2	3	2	2	3	1	1	1	1	1.75	2	2.5	1	1	1	1	1	2	3	1
68	2	2	2	1	1	4	5	2	2	5	4	4	3	2	1	1	1	3	4	5	3.57143	2.42857	3	3	3	3	3	4	3	3	4	3	2	2	4	2	2	4	3	3.25	2.75	3	5	2	1	5	3	3	2
69	1	4	1	1	3	2	2	4	4	4	3	4	3	1	2	3	1	1	1	2	3.42857	1.57143	3	4	3	5	3	4	2	3	4	5	4	5	3	4	4	4	3.75	3	4.5	3.75	4	3	5	6	4	3	2
70	2	4	1	1	1	2	5	5	4	5	5	4	5	5	4	2	4	4	2	3	4.71429	3.42857	4	4	5	5	5	5	5	3	3	2	4	3	3	2	3	5	4.5	4.5	3	3.25	5	3	4	3	1	2	1
71	2	3	1	1	3	3	4	3	2	1	5	1	2	3	3	2	3	3	2	4	2.57143	2.85714	4	5	5	5	1	1	1	2	3	1	1	1	3	4	1	4	4.75	1.25	1.5	3	6	2	2	3	2	2	3
72	1	3	1	2	4	5	1	2	1	3	3	2	2	1	3	1	3	3	1	1	2	1.85714	1	2	1	1	2	2	1	1	1	1	1	1	3	3	3	4	1.25	1.5	1	3.25	2	2	2	1	1	1	1
73	1	3	2	1	3	4	2	4	4	3	4	3	4	3	3	3	3	2	4	2	3.42857	2.85714	3	3	2	3	4	3	2	4	3	2	2	2	3	2	3	3	2.75	3.25	2.25	2.75	3	3	4	3	2	1	1
74	1	4	1	1	1	2	4	2	1	4	4	4	4	4	4	5	2	3	4	3	3.28571	3.57143	4	4	5	5	4	5	4	5	4	3	5	4	2	3	4	3	4.5	4.5	4	3	4	5	6	6	3	3	3
75	1	2	2	1	2	1	4	5	4	5	4	4	5	1	1	1	1	1	2	1	4.42857	1.14286	5	4	5	4	1	1	3	2	5	4	4	4	4	4	3	2	4.5	1.75	4.25	3.25	3	5	5	3	3	2	3
76	1	4	1	1	5	4	5	5	4	5	5	4	5	2	1	1	5	2	2	2	4.71429	2.14286	5	3	1	2	5	2	4	4	2	1	1	2	4	3	5	5	2.75	3.75	1.5	4.25	3	4	3	4	2	3	2
77	1	4	1	1	3	4	3	2	3	3	3	2	2	1	1	2	5	2	4	3	2.57143	2.57143	3	3	3	3	2	2	2	3	2	1	2	2	4	1	2	4	3	2.25	1.75	2.75	3	2	3	2	2	2	1
78	2	3	1	2	3	2	5	4	5	5	5	3	5	5	4	4	2	4	5	4	4.57143	4	5	4	5	3	5	5	5	5	5	4	5	5	4	4	4	4	4.25	5	4.75	4	6	5	4	6	3	2	4
79	1	1	1	1	4	3	3	3	2	4	2	3	3	3	2	3	5	2	1	2	2.85714	2.57143	3	2	3	3	4	1	4	3	4	1	3	3	2	3	3	3	2.75	3	2.75	2.75	3	3	4	3	3	1	2
80	1	3	1	2	4	4	1	2	1	2	2	1	3	3	2	3	5	3	1	3	1.71429	2.85714	5	4	2	4	3	4	2	2	2	3	4	2	3	2	3	2	3.75	2.75	2.75	2.5	4	3	2	6	3	3	2
81	2	1	1	1	3	1	3	5	4	4	5	4	5	4	3	4	4	5	4	5	4.28571	4.14286	2	2	2	2	1	4	2	2	2	1	2	1	2	3	2	3	2	2.25	1.5	2.5	4	5	6	6	3	2	2
82	2	1	2	1	4	1	1	2	1	3	2	1	2	4	3	1	4	4	5	5	1.71429	3.71429	3	4	4	3	4	4	3	5	4	2	4	4	3	3	4	4	3.5	4	3.5	3.5	4	4	5	6	3	2	2
83	2	3	2	2	4	3	2	2	2	4	1	2	1	3	3	1	3	1	2	3	2	2.28571	2	3	2	2	3	1	2	2	1	3	1	4	3	3	3	3	2.25	2	2.25	3	2	2	3	3	3	2	1
84	1	4	2	2	4	4	5	1	3	2	2	2	2	2	4	3	3	3	2	3	2.42857	2.85714	3	2	1	2	3	3	4	4	4	2	3	2	2	1	3	3	2	3.5	2.75	2.25	3	3	3	4	2	2	3
85	1	1	2	2	1	2	2	1	5	1	1	1	2	4	4	3	5	5	5	5	1.85714	4.42857	3	3	4	3	4	5	2	4	4	1	3	3	4	3	3	4	3.25	3.75	2.75	3.5	3	6	5	5	1	2	1
86	2	2	1	2	3	2	5	4	4	5	4	4	4	3	3	2	1	2	1	2	4.28571	2	3	4	5	5	3	5	4	4	5	4	5	3	5	5	4	4	4.25	4	4.25	4.5	5	4	4	5	4	4	3
87	2	4	2	2	3	1	4	5	4	5	5	3	2	5	3	5	4	3	2	4	4	3.71429	5	4	2	3	5	5	4	5	3	4	4	5	5	5	5	4	3.5	4.75	4	4.75	4	4	5	6	4	2	3
88	2	4	1	2	3	2	5	4	2	3	4	5	3	3	5	4	4	1	4	4	3.71429	3.57143	4	5	4	4	5	3	5	5	5	5	4	4	4	4	4	3	4.25	4.5	4.5	3.75	6	6	1	5	4	2	4
89	2	3	1	1	5	2	1	3	1	1	3	1	3	5	2	4	2	3	2	1	1.85714	2.71429	4	5	4	5	2	2	1	3	1	2	2	1	1	2	1	1	4.5	2	1.5	1.25	2	2	4	3	1	2	1
90	1	3	2	2	3	3	2	4	2	4	2	3	2	3	4	2	3	1	3	3	2.71429	2.71429	3	3	3	2	2	3	4	2	1	1	1	2	5	5	5	5	2.75	2.75	1.25	5	4	3	4	3	4	3	3
91	1	2	1	1	1	2	4	2	5	4	4	4	4	4	1	5	5	5	5	4	3.85714	4.14286	1	1	1	1	2	1	1	1	1	1	2	2	2	1	1	1	1	1.25	1.5	1.25	6	6	6	4	3	2	3
92	1	2	2	2	4	4	3	2	3	2	1	5	4	1	2	4	5	3	2	2	2.85714	2.71429	4	2	3	5	4	5	3	5	4	4	3	4	1	1	1	1	3.5	4.25	3.75	1	3	2	3	4	3	3	4
93	2	4	2	2	1	4	2	2	4	4	1	3	1	5	1	5	5	1	3	4	2.42857	3.42857	3	2	3	3	4	4	4	4	2	3	3	2	4	5	5	4	2.75	4	2.5	4.5	5	4	4	4	3	2	3
94	2	1	2	1	4	4	4	5	3	4	2	2	2	4	1	3	3	1	2	2	3.14286	2.28571	3	1	4	5	3	4	3	4	1	1	1	2	4	5	5	4	3.25	3.5	1.25	4.5	4	5	3	4	4	4	4
95	1	2	1	2	2	1	3	4	5	3	4	4	4	3	5	3	4	4	3	5	3.85714	3.85714	3	4	5	3	5	5	5	5	4	5	4	5	3	2	4	3	3.75	5	4.5	3	5	4	5	4	2	4	3
96	2	1	1	1	1	4	4	3	5	3	4	4	4	4	5	3	4	2	4	5	3.85714	3.85714	4	3	3	5	5	5	4	4	3	3	3	3	5	5	4	4	3.75	4.5	3	4.5	4	3	5	4	3	3	1
97	2	3	1	2	4	5	2	2	3	2	1	2	1	1	3	2	5	1	2	3	1.85714	2.42857	2	3	2	3	3	3	1	2	3	3	2	3	2	3	2	3	2.5	2.25	2.75	2.5	5	1	4	1	2	2	2
98	1	3	1	2	5	4	1	2	2	2	3	2	2	5	1	1	2	1	3	3	2	2.28571	3	2	2	3	2	3	2	3	3	2	2	2	1	1	4	3	2.5	2.5	2.25	2.25	2	5	2	2	3	1	1
99	2	2	1	1	2	4	2	2	2	1	2	1	1	5	2	1	5	4	2	1	1.57143	2.85714	3	5	4	4	3	5	4	3	2	1	1	1	3	2	2	5	4	3.75	1.25	3	1	4	6	2	4	3	3
100	2	4	2	1	3	5	3	2	2	3	2	1	3	4	3	3	2	3	2	2	2.28571	2.71429	4	2	5	4	2	3	3	2	3	2	2	2	5	2	1	2	3.75	2.5	2.25	2.5	3	4	3	4	2	3	4
101	2	4	1	2	2	3	2	2	1	3	3	2	3	3	4	3	2	4	3	2	2.28571	3	3	3	3	3	4	4	4	3	1	2	2	2	1	2	3	3	3	3.75	1.75	2.25	5	2	3	2	1	2	3
102	1	2	1	2	1	3	3	5	4	3	2	4	1	4	4	5	3	3	4	3	3.14286	3.71429	4	5	4	4	3	5	4	5	3	5	3	5	5	4	5	4	4.25	4.25	4	4.5	6	5	4	4	3	3	2
103	2	4	1	1	3	5	3	3	1	2	4	3	3	2	3	4	2	2	3	3	2.71429	2.71429	5	2	3	1	5	4	3	4	3	3	4	4	3	2	3	3	2.75	4	3.5	2.75	5	5	4	1	4	2	4
104	1	1	2	2	3	2	1	3	2	1	1	2	1	3	5	3	5	4	5	5	1.57143	4.28571	5	3	4	3	5	3	4	4	5	3	5	4	4	3	3	4	3.75	4	4.25	3.5	4	6	5	6	4	3	3
105	2	3	1	2	3	3	3	2	2	3	4	5	4	4	2	4	2	2	4	3	3.28571	3	3	4	4	3	3	3	4	4	4	1	1	3	2	3	3	3	3.5	3.5	2.25	2.75	3	4	3	4	3	3	2
106	2	1	2	2	1	2	2	1	2	1	3	2	1	5	5	4	5	5	4	5	1.71429	4.71429	5	4	1	5	2	5	3	1	5	4	5	5	5	4	4	5	3.75	2.75	4.75	4.5	6	4	4	5	4	4	3
107	2	1	2	2	1	3	1	2	2	3	2	3	2	2	4	3	3	3	4	4	2.14286	3.28571	5	4	3	3	2	2	2	2	2	2	1	2	5	3	5	1	3.75	2	1.75	3.5	4	4	3	3	2	3	2
108	2	1	1	2	2	1	4	5	4	5	5	5	5	3	4	5	4	5	4	4	4.71429	4.14286	3	4	5	3	1	2	3	3	2	3	2	2	5	5	4	5	3.75	2.25	2.25	4.75	1	2	4	2	4	2	2
109	2	2	1	2	3	4	1	1	2	2	1	1	1	2	2	2	3	2	1	1	1.28571	1.85714	2	2	1	2	2	1	1	2	1	2	2	1	2	2	1	2	1.75	1.5	1.5	1.75	4	2	1	1	2	1	2
110	2	3	2	2	3	1	5	4	4	5	4	3	4	3	5	4	3	4	4	3	4.14286	3.71429	4	5	5	5	5	5	5	5	5	3	5	3	5	4	1	5	4.75	5	4	3.75	5	6	5	4	4	4	4
111	2	3	2	2	5	3	3	3	2	1	3	3	1	1	1	1	4	4	1	2	2.28571	2	3	3	2	2	1	2	1	2	2	2	3	3	5	3	2	1	2.5	1.5	2.5	2.75	4	2	2	1	2	2	3
112	2	4	1	2	4	4	3	4	3	3	2	3	3	2	2	3	3	2	4	2	3	2.57143	3	3	3	2	5	5	5	3	2	2	3	2	3	3	3	3	2.75	4.5	2.25	3	3	4	3	4	3	4	3
113	1	1	1	1	3	2	3	3	3	3	2	3	3	3	2	2	2	3	2	2	2.85714	2.28571	2	2	4	2	4	3	4	5	3	3	2	1	2	3	3	1	2.5	4	2.25	2.25	4	4	2	4	2	2	2
114	1	4	1	2	4	3	4	4	2	4	2	3	3	2	2	2	3	3	4	4	3.14286	2.85714	3	4	2	4	3	2	3	4	3	3	2	3	3	2	3	3	3.25	3	2.75	2.75	3	4	3	4	4	3	3
115	1	1	2	1	4	5	1	1	3	2	2	2	3	2	1	2	1	2	3	4	2	2.14286	4	3	3	2	2	3	3	3	3	1	2	1	2	2	2	2	3	2.75	1.75	2	1	2	2	3	4	2	2
116	2	3	1	2	1	1	4	3	4	2	5	5	2	5	2	2	4	4	4	2	3.57143	3.28571	4	3	3	4	3	4	4	3	3	3	4	3	5	1	5	4	3.5	3.5	3.25	3.75	4	3	4	4	4	3	4
117	2	2	2	2	4	4	3	3	3	2	4	3	4	2	2	4	3	2	4	2	3.14286	2.71429	2	3	4	4	2	3	2	2	3	2	3	2	2	3	3	3	3.25	2.25	2.5	2.75	4	2	3	4	1	2	3
118	2	3	1	2	5	5	4	5	4	2	4	3	1	4	5	3	5	4	5	4	3.28571	4.28571	4	3	2	5	3	5	5	5	5	5	5	4	3	4	5	3	3.5	4.5	4.75	3.75	5	3	4	5	4	4	4
119	1	2	1	2	3	5	1	2	3	3	3	1	2	4	1	2	2	1	3	5	2.14286	2.57143	3	3	4	2	4	1	3	3	4	2	2	4	3	2	3	3	3	2.75	3	2.75	4	2	2	3	3	4	4
120	2	4	1	1	5	3	3	4	3	5	3	5	4	5	3	4	5	5	5	5	3.85714	4.57143	3	1	1	4	1	2	3	2	2	3	3	1	1	2	3	2	2.25	2	2.25	2	6	4	4	6	4	3	4
121	2	3	1	1	2	5	2	2	2	2	1	1	2	4	1	1	4	2	1	3	1.71429	2.28571	5	2	1	1	1	4	2	1	3	3	2	3	4	3	4	2	2.25	2	2.75	3.25	2	2	5	5	2	3	2
122	2	1	1	2	2	2	3	4	3	4	3	2	4	5	4	5	5	5	4	5	3.28571	4.71429	1	1	2	2	1	1	2	2	2	2	2	2	4	4	4	1	1.5	1.5	2	3.25	6	4	6	6	3	4	3
123	2	3	2	1	5	3	3	4	2	4	3	3	3	1	1	3	2	2	2	2	3.14286	1.85714	2	1	2	2	1	3	4	4	4	5	4	5	3	2	3	2	1.75	3	4.5	2.5	4	4	3	3	3	3	2
124	1	3	2	1	4	4	2	2	2	1	2	2	3	4	4	2	4	2	3	3	2	3.14286	3	3	4	2	2	2	1	3	2	2	4	3	2	2	4	2	3	2	2.75	2.5	2	3	3	4	2	3	4
125	2	2	1	1	2	4	1	3	3	1	3	1	2	5	4	4	5	2	1	5	2	3.71429	3	3	4	2	4	5	2	4	3	2	3	4	3	3	5	2	3	3.75	3	3.25	6	6	5	1	3	3	4
126	2	2	2	1	1	5	3	2	1	1	1	3	3	2	2	4	1	3	5	3	2	2.85714	3	2	3	4	3	3	2	3	2	2	3	3	3	2	3	3	3	2.75	2.5	2.75	3	2	3	2	3	4	3
127	2	4	2	1	3	1	4	5	3	5	4	4	4	4	5	4	3	3	5	3	4.14286	3.85714	4	3	3	2	2	3	2	2	3	1	2	1	1	2	1	1	3	2.25	1.75	1.25	5	5	5	6	3	3	3
128	2	2	2	1	2	2	3	2	2	4	3	3	4	2	2	2	3	2	2	4	3	2.42857	3	2	3	4	4	3	2	3	2	2	3	1	3	3	2	2	3	3	2	2.5	4	3	3	4	1	1	2
129	2	4	2	2	3	4	3	2	2	2	2	2	3	3	2	3	2	2	3	2	2.28571	2.42857	4	5	4	5	1	3	3	2	2	3	2	1	1	2	1	2	4.5	2.25	2	1.5	3	4	3	3	2	2	1
130	1	4	1	2	3	3	2	1	2	3	2	2	2	3	2	1	2	2	1	1	2	1.71429	4	5	4	4	1	3	1	3	1	1	1	2	2	3	1	2	4.25	2	1.25	2	2	2	4	3	4	4	3
131	1	2	2	2	4	4	3	1	2	2	3	3	2	1	2	1	4	2	1	4	2.28571	2.14286	2	1	2	3	1	1	4	3	1	1	1	1	4	2	5	4	2	2.25	1	3.75	3	2	2	3	3	1	1
132	2	4	2	2	3	3	2	2	1	1	1	1	2	1	2	1	2	2	2	2	1.42857	1.71429	3	3	3	3	2	3	2	2	3	1	1	1	2	2	3	2	3	2.25	1.5	2.25	3	2	3	3	1	1	3
133	2	1	1	1	4	4	1	1	3	2	1	1	2	1	1	2	1	1	1	1	1.57143	1.14286	2	3	1	2	2	1	2	3	2	1	1	1	2	1	2	1	2	2	1.25	1.5	2	1	1	1	3	3	3
134	2	1	1	2	3	2	4	5	5	5	5	5	5	4	5	4	4	5	4	4	4.85714	4.28571	3	4	3	5	5	5	5	4	3	5	5	5	5	4	5	3	3.75	4.75	4.5	4.25	3	5	4	5	2	3	4
135	2	1	2	1	3	3	3	3	3	2	3	4	2	2	4	2	3	2	4	3	2.85714	2.85714	3	1	3	5	1	5	5	4	4	3	4	3	1	2	2	1	3	3.75	3.5	1.5	4	4	3	3	2	2	3
136	2	4	1	1	5	5	2	3	2	3	3	1	4	2	2	2	2	1	2	4	2.57143	2.14286	3	2	2	1	1	2	1	3	5	5	5	3	1	1	1	3	2	1.75	4.5	1.5	6	3	2	1	1	1	1
137	2	3	1	1	5	5	2	2	3	1	4	2	2	3	1	1	2	1	1	4	2.28571	1.85714	1	2	2	1	1	1	4	2	1	2	1	1	3	2	2	4	1.5	2	1.25	2.75	1	2	2	3	2	3	2
138	1	2	1	1	3	5	3	3	3	2	2	4	4	2	4	2	3	2	4	3	3	2.85714	3	4	3	2	2	4	2	3	2	3	1	5	3	2	3	3	3	2.75	2.75	2.75	3	4	3	3	2	2	1
139	1	1	2	2	1	1	5	5	5	3	4	3	3	4	4	3	2	2	3	4	4	3.14286	2	3	5	5	2	4	5	5	4	4	4	3	3	3	4	4	3.75	4	3.75	3.5	6	6	1	4	4	3	3
140	2	1	2	1	2	4	5	2	3	2	1	4	3	5	5	5	5	5	4	4	2.85714	4.71429	5	2	4	3	5	5	5	5	5	4	3	2	3	4	4	4	3.5	5	3.5	3.75	5	5	6	4	3	2	2
141	2	2	1	1	1	4	1	2	3	1	1	1	2	4	1	1	4	2	2	1	1.57143	2.14286	3	1	2	1	2	1	1	2	1	1	1	2	2	2	1	3	1.75	1.5	1.25	2	3	1	1	1	2	2	2
142	2	4	1	2	3	3	2	3	3	2	4	1	1	2	1	2	1	4	1	2	2.28571	1.85714	2	2	1	2	2	1	2	2	1	1	3	1	2	3	1	2	1.75	1.75	1.5	2	1	2	1	2	3	2	3
143	1	3	2	2	3	4	3	2	2	3	2	3	3	3	3	2	2	3	2	2	2.57143	2.42857	3	2	4	3	3	2	3	4	3	3	2	3	3	2	3	2	3	3	2.75	2.5	3	4	3	4	2	4	2
144	2	1	2	2	1	1	5	5	4	5	4	4	5	3	3	5	3	4	5	5	4.57143	4	3	4	3	3	4	3	4	4	4	3	4	2	4	5	5	5	3.25	3.75	3.25	4.75	6	5	6	3	1	1	1
145	1	1	2	1	2	3	5	4	4	3	4	3	5	2	2	2	1	2	1	3	4	1.85714	4	4	4	4	5	4	4	5	4	4	2	4	3	4	4	4	4	4.5	3.5	3.75	6	5	5	6	2	1	3
146	2	2	2	1	4	3	1	2	3	2	2	1	1	1	1	3	4	2	2	2	1.71429	2.14286	3	2	3	2	3	3	2	3	2	3	1	5	2	3	2	3	2.5	2.75	2.75	2.5	4	4	2	5	4	4	4
147	2	4	1	2	4	3	3	2	2	3	2	3	4	3	3	4	3	2	3	4	2.71429	3.14286	2	3	4	3	4	4	3	4	2	4	3	4	4	3	1	5	3	3.75	3.25	3.25	1	4	5	4	4	3	2
148	2	3	1	1	3	4	2	1	1	1	2	2	2	1	4	1	2	3	3	3	1.57143	2.42857	4	2	1	4	1	5	1	1	2	4	3	1	2	2	1	1	2.75	2	2.5	1.5	3	2	2	2	2	2	2
149	2	1	1	2	1	3	3	4	3	5	4	2	2	1	1	2	2	2	1	1	3.28571	1.42857	2	2	2	1	2	2	1	2	3	2	2	3	5	2	3	3	1.75	1.75	2.5	3.25	2	4	2	2	2	3	3
150	2	2	2	2	2	1	5	4	4	3	5	4	3	3	4	5	5	5	5	3	4	4.28571	4	2	2	1	3	2	4	2	1	3	1	1	2	2	2	1	2.25	2.75	1.5	1.75	6	5	5	6	3	4	3
151	1	1	1	2	4	4	1	1	2	1	1	2	1	1	1	1	1	1	1	1	1.28571	1	1	3	2	2	2	2	2	2	1	1	1	1	3	2	2	2	2	2	1	2.25	4	2	2	2	2	2	2
152	1	3	2	1	4	4	4	5	2	1	1	5	3	5	5	5	5	5	4	4	3	4.71429	5	3	3	3	5	4	5	5	5	4	3	4	2	2	3	4	3.5	4.75	4	2.75	4	3	3	5	1	3	1
153	1	4	1	2	3	5	1	2	1	1	2	2	2	3	2	3	2	3	2	3	1.57143	2.57143	3	2	3	3	2	3	3	4	1	1	1	3	4	1	3	3	2.75	3	1.5	2.75	3	3	3	4	3	1	3
154	2	1	1	1	3	2	3	5	2	3	4	5	2	3	3	4	4	2	3	4	3.42857	3.28571	4	4	4	4	4	4	3	3	2	5	4	2	3	3	3	3	4	3.5	3.25	3	4	4	4	4	4	4	4
155	2	2	2	1	4	4	2	4	4	5	4	2	1	5	5	5	5	5	5	4	3.14286	4.85714	1	3	1	3	3	2	3	1	5	4	5	4	3	2	3	3	2	2.25	4.5	2.75	6	2	1	1	2	3	3
156	1	1	2	2	4	3	3	3	5	4	3	5	5	4	3	2	5	2	2	3	4	3	3	4	3	4	4	4	4	5	5	2	5	3	2	3	4	4	3.5	4.25	3.75	3.25	3	3	4	6	2	3	2
157	1	4	2	2	3	3	5	4	3	5	4	5	5	3	5	3	4	5	5	5	4.42857	4.28571	2	3	1	3	4	3	2	4	2	5	2	3	3	4	3	4	2.25	3.25	3	3.5	3	4	3	3	1	2	2
158	2	2	1	2	2	4	3	3	5	5	3	4	2	1	1	2	1	1	2	1	3.57143	1.28571	3	3	2	2	3	3	2	3	3	4	3	1	2	2	2	3	2.5	2.75	2.75	2.25	1	2	1	2	4	4	4
159	1	4	1	1	5	3	4	4	4	5	1	1	1	1	1	2	2	3	2	3	2.85714	2	1	3	3	1	3	3	3	2	5	4	5	5	3	4	3	3	2	2.75	4.75	3.25	3	4	4	4	3	3	3
160	2	3	2	2	4	2	3	2	1	1	2	3	1	1	4	3	2	2	5	2	1.85714	2.71429	3	1	3	3	2	5	5	2	4	2	4	3	2	2	1	1	2.5	3.5	3.25	1.5	2	4	5	2	3	1	1
161	2	3	1	1	3	5	1	2	1	2	2	1	1	5	3	2	3	4	2	5	1.42857	3.42857	3	2	3	3	2	3	4	4	4	2	2	3	3	3	3	3	2.75	3.25	2.75	3	3	2	2	3	3	4	4
162	1	2	1	1	3	4	1	3	1	2	3	2	2	5	2	1	2	4	3	4	2	3	5	1	3	1	2	1	4	2	4	3	4	3	4	5	4	5	2.5	2.25	3.5	4.5	4	5	6	4	3	1	2
163	2	4	2	1	3	4	2	3	2	4	1	4	1	4	1	4	3	2	1	1	2.42857	2.28571	4	5	4	3	4	3	3	3	2	2	1	2	5	1	2	2	4	3.25	1.75	2.5	4	4	4	5	2	2	2
164	2	2	2	1	2	2	3	5	1	3	3	3	4	4	4	3	2	3	4	1	3.14286	3	3	3	2	1	3	2	2	3	4	1	2	3	2	4	1	4	2.25	2.5	2.5	2.75	4	2	2	1	2	1	1
165	1	1	2	1	1	2	1	1	3	2	2	2	1	2	3	3	1	2	2	3	1.71429	2.28571	2	3	3	2	4	3	2	3	3	3	2	3	4	2	3	2	2.5	3	2.75	2.75	6	5	5	2	1	1	3
166	1	1	1	2	4	5	1	3	1	1	1	3	3	4	1	2	4	1	1	2	1.85714	2.14286	4	4	4	3	1	1	2	1	3	3	2	3	4	4	5	5	3.75	1.25	2.75	4.5	4	3	3	4	4	3	3
167	1	3	2	1	3	2	3	2	2	4	3	2	4	2	2	4	2	4	2	1	2.85714	2.42857	2	3	4	3	3	2	3	3	3	4	4	4	5	5	5	5	3	2.75	3.75	5	4	4	6	4	3	3	4
168	2	2	1	2	1	1	2	5	3	2	4	2	4	1	2	3	1	3	2	3	3.14286	2.14286	4	4	5	4	3	5	5	4	5	3	4	5	3	4	1	5	4.25	4.25	4.25	3.25	3	6	6	5	3	3	3
169	2	3	1	2	4	3	2	3	2	3	3	2	3	4	3	4	3	4	2	4	2.57143	3.42857	4	1	2	4	4	5	2	4	4	5	4	2	2	1	2	1	2.75	3.75	3.75	1.5	3	4	5	2	3	1	2
170	2	3	2	2	3	4	4	4	3	4	4	3	4	4	4	4	3	3	4	3	3.71429	3.57143	4	5	4	4	4	4	4	2	2	5	4	3	2	2	4	5	4.25	3.5	3.5	3.25	5	5	1	6	2	3	3
171	2	3	2	2	4	4	4	2	3	2	4	2	4	2	2	3	2	3	3	3	3	2.57143	2	1	3	3	2	5	3	2	3	3	3	3	2	3	4	3	2.25	3	3	3	4	4	2	4	3	2	2
172	2	3	2	1	4	3	1	1	1	2	2	1	1	1	1	1	1	1	2	1	1.28571	1.14286	2	1	2	1	2	4	1	2	1	1	1	2	1	3	2	2	1.5	2.25	1.25	2	2	4	2	2	3	1	2
173	1	4	2	2	3	2	2	2	2	2	3	3	3	3	3	3	2	2	3	2	2.42857	2.57143	2	2	2	3	2	3	3	1	5	5	2	3	2	4	2	3	2.25	2.25	3.75	2.75	3	5	3	2	4	3	3
174	1	3	2	1	5	5	1	1	1	1	2	1	1	1	1	1	1	1	1	1	1.14286	1	2	1	1	2	2	2	1	1	1	1	1	1	1	1	1	2	1.5	1.5	1	1.25	1	1	1	1	1	2	1
175	1	2	1	2	4	2	3	2	2	2	2	4	2	3	3	3	4	5	5	3	2.42857	3.71429	4	3	3	4	3	2	2	4	2	2	2	2	5	2	2	2	3.5	2.75	2	2.75	3	4	4	3	1	2	1
176	2	4	2	1	4	3	1	1	2	3	2	2	3	2	4	4	4	3	2	2	2	3	1	2	1	2	5	1	2	3	5	5	4	5	5	2	2	4	1.5	2.75	4.75	3.25	4	4	5	2	2	3	3
177	1	4	1	1	3	2	5	4	5	5	5	5	4	4	5	4	4	3	3	2	4.71429	3.57143	1	2	2	1	2	2	2	1	3	3	4	4	2	1	1	2	1.5	1.75	3.5	1.5	6	6	5	5	3	4	3
178	2	4	2	1	3	3	5	4	4	5	5	5	5	5	2	3	5	5	3	3	4.71429	3.71429	5	4	4	4	5	4	4	5	5	5	5	5	5	3	4	4	4.25	4.5	5	4	5	5	5	5	1	3	3
179	2	3	2	1	4	3	3	4	4	3	1	3	3	3	4	2	3	2	2	3	3	2.71429	1	1	2	3	3	3	2	5	4	4	3	4	2	3	4	3	1.75	3.25	3.75	3	1	2	1	1	3	4	4
180	2	3	2	1	4	4	4	2	1	2	2	2	2	3	1	2	2	1	3	3	2.14286	2.14286	1	1	3	1	1	2	3	2	1	1	3	2	1	1	3	2	1.5	2	1.75	1.75	2	2	2	1	1	1	2
181	2	2	1	2	5	3	1	2	1	2	2	2	1	4	5	4	3	4	3	4	1.57143	3.85714	3	4	2	3	2	2	3	4	2	3	2	3	4	1	3	3	3	2.75	2.5	2.75	3	3	3	3	2	3	2
182	2	1	1	1	5	3	2	2	2	3	3	3	2	4	2	2	3	1	2	3	2.42857	2.42857	5	4	4	5	2	1	3	2	2	2	3	2	1	2	3	2	4.5	2	2.25	2	4	3	3	3	3	1	1
183	2	2	2	1	3	1	3	2	3	3	4	4	3	3	3	3	2	4	3	3	3.14286	3	3	4	2	4	3	1	4	5	5	5	4	4	4	1	2	4	3.25	3.25	4.5	2.75	3	5	5	5	1	2	2
184	2	2	1	2	3	1	3	4	4	5	1	3	3	3	5	5	5	3	4	4	3.28571	4.14286	3	4	4	4	5	4	5	5	5	4	5	5	4	5	4	4	3.75	4.75	4.75	4.25	5	4	5	6	4	4	1
185	1	2	2	1	3	1	5	4	5	3	3	4	5	4	4	3	5	1	5	5	4.14286	3.85714	2	3	4	5	5	5	4	5	4	4	5	5	4	5	3	5	3.5	4.75	4.5	4.25	6	6	5	2	3	3	2
186	1	4	1	1	5	2	2	1	1	2	2	2	3	1	4	3	3	2	3	3	1.85714	2.71429	1	2	1	2	4	3	4	5	1	2	1	1	2	3	2	1	1.5	4	1.25	2	1	2	2	1	2	1	3
187	2	3	2	2	2	3	4	4	4	5	5	5	5	2	2	1	1	2	2	2	4.57143	1.71429	4	5	3	5	3	5	3	5	5	5	4	5	4	4	4	4	4.25	4	4.75	4	6	4	5	6	3	3	4
188	2	3	1	1	2	4	4	3	5	4	3	2	4	5	4	5	3	5	5	4	3.57143	4.42857	2	1	4	5	1	2	1	1	2	4	3	2	2	1	1	1	3	1.25	2.75	1.25	5	5	4	4	4	4	3
189	2	3	2	2	4	5	2	1	2	1	3	2	1	1	1	2	3	1	3	3	1.71429	2	2	1	2	3	2	1	2	2	2	2	2	3	4	1	5	1	2	1.75	2.25	2.75	3	2	2	1	2	2	1
190	1	2	1	2	3	5	2	2	4	4	4	4	3	4	3	2	3	3	3	4	3.28571	3.14286	2	3	4	4	2	3	2	5	3	4	4	3	4	2	3	2	3.25	3	3.5	2.75	5	6	2	3	1	1	1
191	1	2	1	1	3	4	2	3	2	1	3	2	3	2	2	2	1	3	2	3	2.28571	2.14286	2	3	3	2	3	4	2	3	3	2	2	1	2	2	1	4	2.5	3	2	2.25	3	2	2	3	3	3	2
192	2	2	1	2	4	5	5	3	3	2	3	3	3	3	2	4	3	3	4	2	3.14286	3	2	3	3	4	2	4	3	3	1	2	5	1	4	1	3	4	3	3	2.25	3	3	4	2	2	3	2	3
193	2	2	1	2	5	2	3	4	5	2	2	3	1	1	4	2	4	4	1	1	2.85714	2.42857	1	2	2	3	3	2	3	3	1	1	1	3	2	4	1	4	2	2.75	1.5	2.75	1	1	2	2	3	2	3
194	1	4	1	2	4	3	4	1	3	4	1	2	3	3	4	4	5	2	3	4	2.57143	3.57143	2	2	2	1	3	1	4	2	3	3	4	3	5	2	4	3	1.75	2.5	3.25	3.5	1	3	4	5	2	2	1
195	1	4	2	1	4	4	2	1	1	1	1	1	3	1	2	2	3	3	3	5	1.42857	2.71429	2	2	1	5	2	1	1	2	4	4	5	4	1	2	2	1	2.5	1.5	4.25	1.5	3	3	3	3	2	3	2
196	1	1	2	2	2	3	5	4	5	2	4	3	4	3	5	3	2	4	3	4	3.85714	3.42857	3	5	4	5	5	5	5	5	5	5	3	3	3	4	3	5	4.25	5	4	3.75	5	5	4	5	3	3	4
197	1	3	2	1	3	3	1	2	1	2	2	1	2	5	5	5	3	4	3	1	1.57143	3.71429	3	4	5	5	4	5	2	4	3	3	4	4	4	4	4	3	4.25	3.75	3.5	3.75	5	5	4	5	4	4	3
198	2	1	1	1	2	3	4	5	5	5	5	3	3	5	5	4	4	4	5	3	4.28571	4.28571	5	4	5	3	5	4	5	4	5	5	4	4	5	5	3	5	4.25	4.5	4.5	4.5	5	5	5	4	3	4	3
199	1	3	1	1	4	5	2	2	2	3	4	3	3	3	3	3	2	3	2	2	2.71429	2.57143	3	4	2	4	3	2	3	4	2	1	2	5	3	1	4	3	3.25	3	2.5	2.75	4	3	4	3	1	3	2
200	1	1	1	1	3	5	3	3	4	3	2	5	2	3	3	2	3	1	3	3	3.14286	2.57143	2	3	2	3	2	2	4	3	3	3	2	3	4	1	5	3	2.5	2.75	2.75	3.25	2	4	3	4	4	4	2
201	2	4	2	2	5	2	3	2	3	2	3	2	2	3	2	2	3	3	3	3	2.42857	2.71429	3	2	3	3	3	3	4	3	2	3	2	2	3	2	2	4	2.75	3.25	2.25	2.75	2	5	6	1	1	1	3
202	2	4	2	2	3	1	2	3	3	4	2	4	2	2	4	1	2	3	2	3	2.85714	2.42857	3	3	4	2	4	2	3	3	2	4	4	3	5	2	2	1	3	3	3.25	2.5	3	4	3	4	3	3	2
203	2	1	2	1	4	4	2	1	2	3	1	3	2	1	1	2	3	1	1	1	2	1.42857	1	2	2	2	2	1	1	2	2	1	1	4	2	1	2	3	1.75	1.5	2	2	1	2	1	2	2	2	2
204	1	4	1	2	2	4	2	2	1	2	3	2	1	1	2	3	2	1	2	2	1.85714	1.85714	2	2	2	2	1	1	2	2	2	2	1	1	2	1	2	2	2	1.5	1.5	1.75	2	1	2	2	3	2	2
205	2	2	2	1	4	1	1	2	3	1	2	3	1	4	4	2	4	3	1	2	1.85714	2.85714	1	2	3	2	2	1	4	2	2	1	2	1	5	5	5	4	2	2.25	1.5	4.75	3	3	3	2	1	2	3
206	1	1	2	1	3	3	5	3	4	5	5	4	5	1	1	3	2	1	1	1	4.42857	1.42857	2	1	4	2	4	2	4	3	3	4	3	4	5	3	4	5	2.25	3.25	3.5	4.25	4	4	5	4	4	4	4
207	1	2	1	1	3	1	1	1	2	2	2	3	2	1	3	3	3	2	4	2	1.85714	2.57143	4	3	4	4	2	3	3	2	3	3	3	3	3	3	4	4	3.75	2.5	3	3.5	6	3	3	5	2	3	2
208	2	4	2	2	4	5	1	3	1	2	1	2	2	4	5	4	4	4	3	4	1.71429	4	2	2	1	3	2	3	2	3	2	3	2	2	2	3	3	2	2	2.5	2.25	2.5	2	2	1	2	2	2	2
209	2	4	2	1	5	2	1	1	1	1	3	1	1	3	5	3	2	2	2	3	1.28571	2.85714	3	2	3	2	3	3	2	3	2	4	2	1	4	3	4	1	2.5	2.75	2.25	3	3	4	3	4	3	2	2
210	2	2	1	1	2	5	4	1	3	2	4	4	3	4	4	4	4	4	4	4	3	4	3	3	3	3	1	2	5	2	1	1	2	1	3	4	3	4	3	2.5	1.25	3.5	1	3	2	3	3	2	2
211	1	2	1	2	3	2	2	1	4	3	4	3	4	3	2	4	3	2	3	3	3	2.85714	5	5	5	5	1	1	3	3	2	4	2	2	1	2	3	1	5	2	2.5	1.75	1	3	4	5	4	4	4
212	2	1	1	1	1	1	5	4	5	5	3	5	5	4	5	4	3	5	3	5	4.57143	4.14286	3	2	2	3	2	2	3	2	2	2	3	2	1	2	1	2	2.5	2.25	2.25	1.5	5	5	6	5	4	4	4
213	1	2	1	2	2	4	4	2	3	2	3	2	1	2	1	1	1	1	1	2	2.42857	1.28571	1	2	3	2	2	3	4	2	2	3	3	3	3	3	2	3	2	2.75	2.75	2.75	4	4	3	3	1	2	3
214	2	2	1	1	3	1	4	5	4	2	5	5	5	5	2	5	5	3	3	3	4.28571	3.71429	4	3	5	3	5	5	5	4	5	5	4	5	5	4	5	4	3.75	4.75	4.75	4.5	5	4	5	5	3	4	3
215	2	3	2	1	3	2	5	5	5	4	4	5	3	3	4	4	3	2	4	5	4.42857	3.57143	5	4	4	5	4	5	4	5	4	5	4	5	5	5	3	4	4.5	4.5	4.5	4.25	5	6	6	5	1	2	1
216	1	2	1	1	5	4	3	5	5	3	2	5	1	4	5	5	4	4	5	3	3.42857	4.28571	2	2	3	3	1	2	3	1	1	1	2	1	2	3	2	3	2.5	1.75	1.25	2.5	4	5	6	5	1	3	3
217	1	2	2	1	4	4	5	1	4	2	1	4	1	3	2	1	2	1	1	4	2.57143	2	1	3	4	2	4	4	5	5	3	1	1	2	4	5	3	5	2.5	4.5	1.75	4.25	5	3	4	5	4	4	4
218	2	4	2	2	4	3	2	3	3	3	3	3	3	3	2	3	4	4	2	3	2.85714	3	2	3	2	3	3	2	3	2	2	3	4	2	3	2	3	3	2.5	2.5	2.75	2.75	3	3	2	2	3	1	3
219	1	2	2	1	5	4	2	4	3	2	3	2	3	2	4	3	2	3	4	2	2.71429	2.85714	3	2	3	4	3	4	3	4	2	4	3	3	3	3	3	3	3	3.5	3	3	4	3	4	3	1	1	1
220	2	1	1	1	3	3	1	1	1	1	2	1	3	4	5	4	3	3	4	3	1.42857	3.71429	4	5	4	5	1	2	1	2	3	2	3	1	1	1	2	2	4.5	1.5	2.25	1.5	3	2	3	2	2	1	3
221	2	4	1	1	3	2	3	2	4	2	3	3	2	4	3	3	2	4	4	2	2.71429	3.14286	4	3	4	2	2	3	3	5	3	4	2	3	3	3	3	3	3.25	3.25	3	3	2	3	4	5	3	3	4
222	1	3	2	2	2	2	1	1	2	1	1	1	1	1	1	1	1	2	1	1	1.14286	1.14286	5	1	1	1	2	1	3	3	2	1	2	1	2	2	1	2	2	2.25	1.5	1.75	6	1	2	2	3	1	2
223	2	4	2	2	4	4	2	1	2	1	1	1	1	1	1	1	1	1	2	2	1.28571	1.28571	2	1	3	3	2	3	2	3	2	3	2	3	3	3	2	2	2.25	2.5	2.5	2.5	3	3	3	4	1	1	2
224	2	2	2	2	2	2	4	4	3	3	4	3	4	4	4	4	4	4	4	3	3.57143	3.85714	2	3	2	1	4	4	4	5	4	5	5	3	4	4	4	4	2	4.25	4.25	4	4	2	5	4	2	3	2
225	2	3	2	1	4	4	4	4	3	4	4	4	5	4	4	4	3	3	4	3	4	3.57143	2	1	2	1	2	5	4	3	4	5	1	4	4	4	3	3	1.5	3.5	3.5	3.5	4	3	3	3	3	3	3
226	2	2	2	1	5	3	2	2	1	1	1	2	3	2	1	1	3	3	1	2	1.71429	1.85714	2	2	2	2	3	3	4	4	1	1	1	1	4	3	3	4	2	3.5	1	3.5	2	6	2	5	2	3	1
227	1	3	1	2	5	3	3	1	4	3	2	4	4	3	3	1	2	3	1	1	3	2	3	3	2	2	3	3	2	2	3	3	2	2	2	2	4	4	2.5	2.5	2.5	3	3	3	3	4	3	1	2
228	2	3	2	1	3	5	1	2	2	2	1	1	1	5	4	3	3	3	4	5	1.42857	3.85714	1	2	2	2	5	4	4	5	2	1	2	1	4	5	5	3	1.75	4.5	1.5	4.25	6	3	2	4	4	4	2
229	1	4	2	1	5	5	3	5	1	2	3	4	3	4	5	3	3	4	4	3	3	3.71429	1	1	1	3	4	5	5	5	4	5	4	5	3	4	3	3	1.5	4.75	4.5	3.25	5	5	3	5	1	2	1
230	1	2	1	2	2	2	2	1	2	1	1	2	2	4	4	5	4	3	4	5	1.57143	4.14286	5	5	4	5	3	2	1	3	4	4	4	5	4	4	4	4	4.75	2.25	4.25	4	3	5	4	6	4	4	2
231	2	4	2	1	2	5	5	2	1	2	2	2	3	1	2	3	1	2	3	1	2.42857	1.85714	3	4	5	4	5	4	5	5	3	5	4	4	3	4	2	3	4	4.75	4	3	6	5	6	4	3	4	4
232	1	4	2	1	2	2	2	2	2	1	2	2	3	5	5	5	5	5	4	5	2	4.85714	5	5	5	4	2	3	3	1	5	5	5	5	5	1	5	5	4.75	2.25	5	4	6	4	6	2	3	3	4
233	1	1	2	2	2	4	5	5	4	5	3	4	1	5	1	5	1	1	1	5	3.85714	2.71429	4	5	4	4	4	5	5	3	4	3	4	5	3	5	4	5	4.25	4.25	4	4.25	6	6	5	3	3	2	2
234	2	4	1	2	4	4	1	1	2	3	5	2	2	2	2	1	1	1	2	2	2.28571	1.57143	1	2	2	1	1	3	1	2	2	1	1	2	2	2	3	3	1.5	1.75	1.5	2.5	2	2	1	3	2	2	1
235	1	4	2	1	2	4	2	4	3	3	3	4	4	3	4	2	4	2	4	3	3.28571	3.14286	1	1	3	2	5	4	5	5	4	4	5	4	2	4	3	5	1.75	4.75	4.25	3.5	5	3	3	3	3	4	4
236	1	3	1	2	1	2	1	2	1	1	2	4	1	5	3	4	5	4	1	4	1.71429	3.71429	1	3	2	4	2	1	1	1	3	3	4	3	3	2	3	4	2.5	1.25	3.25	3	3	2	3	2	4	4	2
237	1	3	1	2	4	3	2	3	1	4	1	3	1	2	3	1	3	4	1	1	2.14286	2.14286	2	1	2	1	1	1	2	2	2	1	1	2	5	3	1	3	1.5	1.5	1.5	3	1	2	2	3	3	1	2
238	2	2	1	2	4	3	1	2	1	3	2	1	1	1	1	2	5	1	2	3	1.57143	2.14286	4	4	5	5	1	2	1	2	1	1	2	1	2	2	2	2	4.5	1.5	1.25	2	1	3	1	2	3	3	3
239	2	2	1	2	1	2	4	5	5	4	5	5	2	4	5	4	5	5	5	5	4.28571	4.71429	1	2	1	2	1	3	2	1	4	4	4	5	5	4	5	5	1.5	1.75	4.25	4.75	4	5	6	5	4	4	2
240	1	1	2	1	4	3	3	4	3	4	4	2	3	5	3	5	5	5	3	3	3.28571	4.14286	5	1	4	5	2	4	3	4	4	4	3	2	4	5	5	3	3.75	3.25	3.25	4.25	4	4	3	4	3	3	4
241	2	3	1	1	2	3	5	5	5	5	5	4	5	1	2	1	2	2	1	2	4.85714	1.57143	3	4	4	4	3	3	4	4	2	3	3	2	1	2	1	3	3.75	3.5	2.5	1.75	4	3	3	4	2	1	1
242	2	4	1	2	2	4	3	4	5	3	5	5	5	3	3	2	3	3	4	2	4.28571	2.85714	5	4	5	4	4	3	3	2	4	3	4	3	3	2	3	4	4.5	3	3.5	3	5	3	4	3	4	3	2
243	2	4	2	1	2	1	5	3	5	5	3	5	5	4	5	1	4	2	4	3	4.42857	3.28571	5	4	3	3	5	4	4	5	5	4	4	4	4	2	5	5	3.75	4.5	4.25	4	5	4	5	4	4	3	1
244	1	4	1	1	4	4	5	4	5	3	2	2	4	3	3	2	2	3	1	2	3.57143	2.28571	2	2	2	2	2	2	4	3	2	3	1	3	3	2	4	2	2	2.75	2.25	2.75	3	2	2	2	2	4	2
245	1	2	1	1	5	4	5	2	3	2	3	5	2	5	4	5	4	5	5	5	3.14286	4.71429	2	3	3	2	3	2	3	2	3	3	4	3	3	4	2	3	2.5	2.5	3.25	3	3	3	3	3	2	2	1
246	1	3	2	1	1	4	3	4	5	4	5	3	1	4	5	4	3	5	5	5	3.57143	4.42857	2	3	3	2	1	3	2	1	3	5	5	2	3	2	2	2	2.5	1.75	3.75	2.25	2	2	2	2	2	2	1
247	1	1	2	2	1	5	5	3	3	5	2	4	1	4	5	3	5	4	4	5	3.28571	4.28571	2	2	2	2	2	2	4	4	3	2	2	1	4	1	3	3	2	3	2	2.75	1	2	2	2	2	1	2
248	2	4	2	2	2	2	1	1	1	1	3	2	2	2	3	3	3	3	3	2	1.57143	2.71429	4	3	5	4	1	2	1	2	2	2	2	2	2	2	3	3	4	1.5	2	2.5	3	3	4	3	2	3	2
249	2	4	2	2	3	1	5	4	3	4	4	2	3	4	3	3	3	2	2	2	3.57143	2.71429	4	5	4	3	1	2	2	2	4	4	4	5	2	2	3	4	4	1.75	4.25	2.75	4	4	4	4	1	3	3
250	1	2	2	1	4	5	4	1	2	1	3	1	1	3	4	1	3	1	2	2	1.85714	2.28571	1	2	2	1	5	5	4	5	4	5	5	5	2	2	2	3	1.5	4.75	4.75	2.25	3	4	6	6	2	3	2
251	1	4	1	2	3	2	4	3	2	3	2	5	5	4	4	4	5	5	5	4	3.42857	4.42857	4	2	3	3	2	4	1	4	5	4	5	4	2	1	2	1	3	2.75	4.5	1.5	2	2	2	3	3	4	3
252	2	2	2	2	3	4	1	2	4	2	2	2	3	1	2	1	1	3	1	3	2.28571	1.71429	1	2	2	2	2	2	3	1	3	3	2	1	2	4	3	2	1.75	2	2.25	2.75	2	2	3	2	2	2	3
253	2	1	1	1	3	2	4	2	4	2	2	2	4	4	2	5	3	1	5	5	2.85714	3.57143	5	3	5	3	4	5	1	4	4	3	4	4	3	4	5	2	4	3.5	3.75	3.5	4	5	2	4	3	4	4
254	1	3	2	1	4	4	3	3	2	3	3	3	3	3	2	2	3	3	2	2	2.85714	2.42857	4	4	5	5	2	1	4	1	3	4	2	1	3	1	1	1	4.5	2	2.5	1.5	3	3	3	3	2	2	2
255	2	4	1	2	2	3	4	3	3	4	3	3	3	3	2	2	3	3	4	2	3.28571	2.71429	4	3	1	5	5	5	5	5	3	3	3	4	3	2	3	5	3.25	5	3.25	3.25	4	5	5	6	2	2	2
256	2	2	1	1	3	4	5	4	4	3	3	3	3	4	4	4	5	3	1	3	3.57143	3.42857	4	3	5	3	2	2	2	2	5	5	4	5	4	3	5	5	3.75	2	4.75	4.25	3	4	5	6	2	2	1
257	2	3	2	1	1	3	3	2	4	3	5	2	4	5	5	4	4	5	5	5	3.28571	4.71429	4	3	5	4	5	4	5	4	5	3	4	5	4	5	5	5	4	4.5	4.25	4.75	4	6	5	5	2	2	3
258	2	2	2	2	1	2	4	4	3	4	3	3	3	4	5	4	3	5	5	5	3.42857	4.42857	4	4	4	5	4	5	4	5	5	4	5	4	5	5	4	5	4.25	4.5	4.5	4.75	5	5	5	6	3	4	4
259	1	1	1	1	5	5	5	5	4	3	3	1	3	4	2	2	1	1	1	3	3.42857	2	2	2	3	3	2	3	4	2	3	2	3	2	2	2	2	2	2.5	2.75	2.5	2	1	2	3	2	1	2	3
260	2	2	2	1	5	5	3	1	1	1	3	3	1	3	2	2	1	1	1	4	1.85714	2	1	1	2	1	1	5	1	2	1	2	3	1	1	1	2	2	1.25	2.25	1.75	1.5	2	2	1	3	1	2	2
261	1	1	1	2	3	2	5	2	2	5	5	3	3	5	5	2	3	1	2	5	3.57143	3.28571	2	3	2	2	2	1	3	2	1	2	1	2	2	2	2	2	2.25	2	1.5	2	5	5	6	6	4	3	3
262	2	2	2	2	3	1	2	1	1	1	1	2	1	1	2	1	1	1	1	1	1.28571	1.14286	3	2	4	2	1	2	3	2	3	3	3	1	3	3	3	3	2.75	2	2.5	3	2	4	4	6	3	3	3
263	1	4	2	2	3	3	2	1	4	5	4	5	2	5	5	4	4	5	5	4	3.28571	4.57143	5	4	5	3	4	5	5	5	4	4	3	5	5	3	5	4	4.25	4.75	4	4.25	4	4	6	6	3	3	4
264	1	4	2	1	5	5	3	2	3	5	2	2	3	2	3	1	2	2	1	2	2.85714	1.85714	2	1	2	2	2	2	3	2	3	2	2	2	4	1	2	4	1.75	2.25	2.25	2.75	1	2	2	2	1	1	2
265	1	3	1	1	4	5	4	2	2	1	4	1	2	1	1	3	2	1	2	2	2.28571	1.71429	2	1	3	1	2	1	2	2	2	3	1	1	1	1	2	1	1.75	1.75	1.75	1.25	2	1	1	3	1	2	1
266	1	4	1	2	3	3	2	3	3	2	3	3	2	2	3	3	2	2	2	3	2.57143	2.42857	4	3	3	2	2	4	3	2	1	1	1	1	4	4	5	5	3	2.75	1	4.5	3	4	3	4	2	2	3
267	2	4	2	2	4	4	2	1	1	1	1	2	3	2	1	2	4	2	1	3	1.57143	2.14286	1	2	1	2	3	1	2	1	5	5	3	5	1	2	3	3	1.5	1.75	4.5	2.25	1	2	5	4	2	3	2
268	1	3	2	2	4	3	3	3	4	3	3	3	3	3	4	2	3	2	4	3	3.14286	3	4	3	1	2	4	2	3	2	2	2	3	2	5	5	5	3	2.5	2.75	2.25	4.5	3	4	3	4	4	2	3
269	2	4	1	2	5	1	5	5	5	4	3	3	3	4	2	1	1	1	3	2	4	2	5	4	3	4	4	4	5	3	5	4	3	3	3	5	5	4	4	4	3.75	4.25	6	6	5	4	2	1	3
270	2	2	2	2	2	2	4	5	4	4	4	2	1	3	4	1	4	1	4	5	3.42857	3.14286	3	4	3	3	2	3	4	4	3	4	3	3	3	2	4	5	3.25	3.25	3.25	3.5	4	5	4	5	1	2	2
271	1	1	2	1	4	1	2	1	3	4	5	2	1	4	4	5	4	5	4	4	2.57143	4.28571	3	3	1	4	5	2	5	4	5	4	4	5	4	3	4	3	2.75	4	4.5	3.5	4	5	5	3	2	3	2
272	2	1	1	1	2	1	4	2	2	1	4	1	3	2	1	3	2	1	5	5	2.42857	2.71429	3	3	4	2	2	2	3	4	3	2	2	3	3	3	2	5	3	2.75	2.5	3.25	5	4	4	4	2	2	1
273	2	1	1	2	2	3	5	4	4	1	3	3	3	5	5	5	4	5	5	4	3.28571	4.71429	4	3	1	2	3	5	2	2	5	3	5	5	4	2	3	2	2.5	3	4.5	2.75	2	3	3	3	2	3	2
274	2	3	1	2	3	4	5	5	5	5	5	5	5	3	2	1	1	3	3	5	5	2.57143	4	2	4	3	5	5	5	5	5	5	5	4	3	3	2	2	3.25	5	4.75	2.5	4	5	5	4	3	1	2
275	2	4	1	1	2	2	3	2	2	2	3	5	3	3	3	2	4	2	4	5	2.85714	3.28571	4	2	4	3	4	3	4	5	4	2	4	4	2	2	2	2	3.25	4	3.5	2	3	3	3	3	4	2	3
276	1	3	1	1	4	4	2	2	3	3	3	1	2	1	3	2	3	2	3	2	2.28571	2.28571	5	1	5	4	4	3	4	3	3	2	1	1	1	2	2	1	3.75	3.5	1.75	1.5	4	4	3	3	2	2	2
277	2	2	1	1	1	4	5	4	4	5	5	5	5	5	1	5	1	3	2	2	4.71429	2.71429	3	4	4	4	4	4	4	3	3	4	4	3	4	4	3	4	3.75	3.75	3.5	3.75	2	5	6	3	3	2	3
278	2	4	1	1	3	5	4	5	3	4	1	1	2	4	3	1	5	1	3	2	2.85714	2.71429	5	5	4	5	4	4	4	5	4	4	3	4	3	5	2	5	4.75	4.25	3.75	3.75	5	5	6	4	4	4	4
279	1	4	1	2	4	1	2	3	4	3	5	2	2	2	1	1	2	1	2	2	3	1.57143	3	3	4	3	2	4	4	3	3	5	3	2	5	2	2	1	3.25	3.25	3.25	2.5	4	3	3	5	4	3	4
280	1	1	1	1	3	5	1	1	1	1	1	2	2	1	1	3	4	1	1	4	1.28571	2.14286	1	2	2	2	2	1	2	1	4	2	1	2	2	1	1	2	1.75	1.5	2.25	1.5	1	2	3	3	1	2	2
281	1	1	2	1	3	1	5	5	5	5	5	5	5	4	3	3	3	3	5	4	5	3.57143	3	4	4	4	4	4	3	3	4	3	3	3	5	4	1	4	3.75	3.5	3.25	3.5	4	5	4	4	2	1	1
282	2	2	1	2	4	1	5	4	3	4	1	4	4	5	5	2	3	3	1	1	3.57143	2.85714	2	4	3	4	2	4	3	2	4	2	3	4	2	2	2	3	3.25	2.75	3.25	2.25	3	2	3	3	2	2	3
283	1	3	1	2	1	2	5	4	5	3	5	4	5	4	1	4	5	1	5	4	4.42857	3.42857	4	3	4	4	4	3	4	5	4	3	4	4	4	5	5	4	3.75	4	3.75	4.5	2	2	6	6	3	3	3
284	1	3	2	2	4	4	5	3	3	2	4	5	5	1	1	2	3	2	2	2	3.85714	1.85714	1	3	2	3	3	2	1	2	3	1	1	4	5	4	2	1	2.25	2	2.25	3	5	1	1	1	2	1	1
285	2	3	1	2	3	3	3	5	5	2	2	3	4	2	3	4	4	3	4	3	3.42857	3.28571	4	2	2	5	3	3	2	4	1	5	1	5	4	4	2	3	3.25	3	3	3.25	4	4	4	4	2	2	1
286	2	3	1	2	3	2	5	4	4	3	1	2	1	3	4	5	5	4	3	4	2.85714	4	4	4	5	4	2	4	3	5	5	5	4	5	4	5	5	5	4.25	3.5	4.75	4.75	5	5	4	5	3	4	4
287	2	4	2	1	1	4	4	3	3	3	5	1	1	1	3	1	3	4	3	3	2.85714	2.57143	1	3	3	3	3	2	1	2	1	2	4	4	2	3	4	4	2.5	2	2.75	3.25	4	3	3	2	1	3	2
288	1	4	2	1	2	1	4	5	3	2	1	3	2	5	2	4	4	2	3	4	2.85714	3.42857	2	3	1	3	3	5	1	2	4	3	2	3	4	5	5	5	2.25	2.75	3	4.75	5	5	4	2	2	2	3
289	1	4	2	2	3	4	2	1	2	1	1	2	2	1	2	2	1	2	1	1	1.57143	1.42857	2	3	3	3	3	3	3	3	2	1	2	2	2	2	2	3	2.75	3	1.75	2.25	4	1	4	4	4	3	2
290	2	2	1	2	5	2	2	3	2	1	5	5	1	4	4	2	2	2	5	4	2.71429	3.28571	5	3	5	5	5	4	3	5	5	3	3	5	4	4	5	4	4.5	4.25	4	4.25	4	6	6	5	4	4	3
291	1	1	1	1	4	4	1	3	5	1	4	5	1	1	1	1	1	1	1	3	2.85714	1.28571	4	4	4	3	3	4	4	3	3	2	4	3	4	4	4	5	3.75	3.5	3	4.25	5	6	2	5	4	4	4
292	1	1	1	2	3	5	4	1	3	4	2	2	2	4	5	4	4	5	4	5	2.57143	4.42857	3	5	4	4	5	5	4	4	5	3	5	3	4	1	5	5	4	4.5	4	3.75	5	6	3	5	1	3	3
293	1	1	2	1	1	2	2	5	3	2	5	2	4	5	5	2	4	1	2	4	3.28571	3.28571	4	5	4	3	2	3	1	1	3	5	3	3	3	3	3	3	4	1.75	3.5	3	3	2	3	3	2	3	2
294	1	3	1	1	1	1	2	1	2	2	2	1	2	1	1	1	2	2	2	2	1.71429	1.57143	3	3	2	3	3	3	2	3	3	3	1	1	3	3	3	4	2.75	2.75	2	3.25	5	5	4	5	4	3	3
295	2	3	2	2	5	3	1	5	2	4	1	2	2	2	2	2	3	1	1	4	2.42857	2.14286	3	1	2	2	2	3	1	1	1	3	2	1	1	2	3	1	2	1.75	1.75	1.75	1	3	1	2	1	1	1
296	1	3	1	2	2	3	1	5	4	4	2	3	3	4	4	5	4	5	4	5	3.14286	4.42857	4	2	4	5	5	3	4	5	5	5	5	5	5	3	5	3	3.75	4.25	5	4	5	6	6	4	1	2	1
297	2	2	1	1	4	3	3	3	3	1	1	4	1	2	3	2	4	1	2	2	2.28571	2.28571	2	2	2	2	2	3	3	1	1	1	1	1	3	3	4	3	2	2.25	1	3.25	2	2	3	1	1	2	1
298	2	1	2	2	3	2	4	3	3	2	2	1	4	3	2	3	3	2	1	2	2.71429	2.28571	2	1	4	4	3	3	1	2	2	4	2	2	2	3	1	2	2.75	2.25	2.5	2	3	3	2	2	2	3	3
299	1	1	2	2	5	3	4	3	1	2	4	5	1	2	1	1	1	2	2	3	2.85714	1.71429	3	2	4	5	2	1	3	1	1	2	2	2	2	2	1	2	3.5	1.75	1.75	1.75	1	3	2	2	2	2	3
300	2	1	2	2	2	4	4	3	2	1	3	2	3	4	3	3	2	2	2	3	2.57143	2.71429	4	1	3	3	3	3	4	3	2	3	2	3	3	2	3	3	2.75	3.25	2.5	2.75	3	4	3	4	2	3	2
301	2	3	1	1	2	4	1	1	1	1	1	1	1	1	1	1	1	1	1	1	1	1	2	1	1	1	4	4	3	3	1	3	2	1	3	3	2	2	1.25	3.5	1.75	2.5	3	3	3	4	2	1	2
302	1	3	2	1	4	3	4	3	3	3	3	2	4	3	2	4	2	4	4	3	3.14286	3.14286	3	5	3	3	4	5	3	5	3	3	5	1	3	2	3	4	3.5	4.25	3	3	5	4	4	3	1	2	2
303	2	4	1	2	3	3	3	4	2	4	3	3	3	3	4	2	2	2	3	4	3.14286	2.85714	4	4	3	2	4	5	3	3	3	4	2	2	5	3	2	3	3.25	3.75	2.75	3.25	4	4	4	3	4	3	3
304	1	4	2	2	3	3	4	2	3	2	3	2	3	3	3	2	2	4	2	4	2.71429	2.85714	1	2	3	2	3	1	2	3	4	3	4	3	2	3	2	2	2	2.25	3.5	2.25	3	2	2	3	2	3	2
305	2	4	1	1	2	2	5	4	2	4	5	4	1	4	5	4	5	5	5	4	3.57143	4.57143	5	4	5	3	4	5	5	5	5	5	5	4	4	4	4	4	4.25	4.75	4.75	4	5	5	5	5	4	3	4
306	2	2	1	1	4	4	4	5	5	4	5	3	5	5	5	5	5	5	4	4	4.42857	4.71429	2	2	1	1	4	4	5	4	5	4	4	5	4	4	4	3	1.5	4.25	4.5	3.75	5	2	1	1	3	3	3
307	2	2	1	2	5	1	1	3	5	4	3	2	1	2	2	1	1	1	1	1	2.71429	1.28571	4	4	3	4	2	3	4	4	1	3	2	1	4	2	5	3	3.75	3.25	1.75	3.5	4	5	4	4	3	2	3
308	1	2	2	1	5	2	5	5	4	4	2	5	3	5	3	5	3	2	4	2	4	3.42857	4	4	4	4	2	2	3	4	4	2	2	4	3	4	4	4	4	2.75	3	3.75	4	3	3	4	2	3	2
309	2	1	1	2	3	2	3	5	5	4	5	4	3	5	3	5	5	5	5	4	4.14286	4.57143	4	5	5	4	5	3	5	5	5	5	5	4	5	4	5	5	4.5	4.5	4.75	4.75	5	4	6	6	4	4	4
310	2	1	2	1	4	2	1	1	4	2	4	1	1	5	1	1	5	1	3	5	2	3	3	4	4	3	4	3	4	3	2	2	5	4	4	4	3	3	3.5	3.5	3.25	3.5	3	4	6	5	2	3	2
311	1	3	1	1	3	2	3	5	3	5	5	5	3	3	3	1	1	2	2	1	4.14286	1.85714	4	4	3	3	2	4	2	2	1	1	1	3	1	2	2	2	3.5	2.5	1.5	1.75	2	2	1	2	3	3	1
312	2	4	1	1	4	3	1	1	1	2	2	3	3	1	2	1	2	2	2	3	1.85714	1.85714	1	2	1	1	5	3	1	3	4	3	4	2	1	3	2	2	1.25	3	3.25	2	3	4	2	3	3	2	4
313	2	4	1	2	3	2	5	4	5	4	5	4	4	5	2	2	5	4	3	2	4.42857	3.28571	3	5	5	3	2	2	4	3	3	1	3	1	4	1	2	5	4	2.75	2	3	4	2	2	3	1	3	3
314	2	2	1	2	3	4	5	3	2	2	5	1	1	4	5	4	4	4	5	4	2.71429	4.28571	4	4	3	4	4	3	4	4	2	5	5	2	3	4	4	4	3.75	3.75	3.5	3.75	3	4	4	3	4	4	3
315	2	3	2	1	4	5	4	5	3	3	3	2	1	4	3	4	4	4	2	1	3	3.14286	3	3	4	4	3	3	5	2	2	2	2	2	2	3	3	3	3.5	3.25	2	2.75	3	3	4	3	3	2	3
316	1	2	2	1	2	3	2	3	3	2	2	2	3	2	3	4	3	3	2	2	2.42857	2.71429	4	3	4	4	2	1	3	1	2	2	3	5	4	1	5	4	3.75	1.75	3	3.5	4	3	3	4	3	4	4
317	2	2	1	2	3	5	5	3	5	2	5	4	3	1	4	3	3	4	5	1	3.85714	3	4	5	3	4	4	4	5	3	5	2	4	4	3	4	4	3	4	4	3.75	3.5	4	5	4	4	4	3	3
318	2	2	2	1	3	3	3	4	4	3	2	4	4	3	4	2	3	4	3	4	3.42857	3.28571	5	5	4	4	4	1	3	4	4	4	5	5	4	1	5	3	4.5	3	4.5	3.25	4	6	4	6	2	3	2
319	1	1	2	1	3	2	1	1	2	2	1	1	1	1	1	1	1	3	3	1	1.28571	1.57143	3	1	2	2	1	1	2	2	1	1	1	2	4	3	4	4	2	1.5	1.25	3.75	1	3	3	5	1	1	3
320	2	2	1	2	2	3	4	5	5	5	5	5	5	5	4	3	4	4	5	3	4.85714	4	2	1	1	1	4	4	5	5	2	1	2	1	2	3	2	3	1.25	4.5	1.5	2.5	1	2	1	1	1	2	1
321	2	1	1	2	1	1	4	2	5	3	4	5	4	4	5	5	5	1	4	4	3.85714	4	1	2	2	2	2	2	1	5	3	3	2	2	2	1	2	1	1.75	2.5	2.5	1.5	5	5	6	6	3	2	2
322	1	2	1	1	5	4	2	2	2	1	2	2	3	1	3	2	5	2	2	2	2	2.42857	4	2	3	5	2	3	3	3	3	1	2	2	2	1	2	2	3.5	2.75	2	1.75	3	4	3	3	1	1	2
323	1	4	2	1	4	3	1	1	1	1	1	1	2	1	1	1	1	1	1	1	1.14286	1	1	1	3	2	1	1	2	2	1	1	1	1	1	2	2	2	1.75	1.5	1	1.75	2	3	2	1	1	2	2
324	2	3	1	2	3	3	1	5	5	3	5	5	4	4	4	4	4	5	5	5	4	4.42857	5	1	3	1	2	1	3	2	3	5	4	3	2	2	2	3	2.5	2	3.75	2.25	4	1	1	1	3	1	2
325	2	1	2	1	4	2	3	5	2	4	1	2	1	1	2	3	2	1	2	2	2.57143	1.85714	3	1	2	3	1	3	2	2	1	4	3	1	2	2	3	3	2.25	2	2.25	2.5	1	2	2	2	4	4	4
326	2	1	1	2	5	2	5	3	5	5	5	4	5	5	4	4	5	5	4	5	4.57143	4.57143	2	3	3	2	2	4	4	2	2	3	1	1	4	4	5	5	2.5	3	1.75	4.5	1	2	1	1	4	3	2
327	2	3	1	2	2	2	2	2	2	1	2	2	2	1	2	2	1	2	2	2	1.85714	1.71429	2	4	3	4	2	4	3	2	4	2	4	2	5	3	1	5	3.25	2.75	3	3.5	4	4	4	4	4	3	4
328	2	1	2	2	1	3	3	3	3	3	2	5	4	5	4	5	4	5	5	4	3.28571	4.57143	2	1	1	1	5	1	2	2	2	2	3	1	4	1	1	3	1.25	2.5	2	2.25	6	5	5	6	4	4	4
329	2	2	2	1	2	2	3	5	4	4	5	5	1	1	2	1	1	3	2	2	3.85714	1.71429	5	4	4	5	4	4	2	4	5	4	5	4	5	4	3	4	4.5	3.5	4.5	4	6	5	4	6	1	3	3
330	1	3	1	1	3	2	3	1	5	4	3	5	4	5	5	4	5	3	1	5	3.57143	4	4	5	5	4	4	3	4	5	5	5	3	4	4	3	4	5	4.5	4	4.25	4	6	6	5	4	4	2	1
331	2	3	2	1	3	4	5	5	5	5	4	5	5	2	4	1	3	1	2	2	4.85714	2.14286	3	4	1	4	4	2	1	3	3	1	5	4	1	3	1	1	3	2.5	3.25	1.5	4	1	2	1	3	1	2
332	1	4	1	2	2	2	4	5	5	4	3	1	1	4	5	4	5	5	3	5	3.28571	4.42857	1	2	2	1	1	3	3	1	2	1	1	1	5	3	1	4	1.5	2	1.25	3.25	5	6	4	5	3	3	4
333	2	4	1	2	5	3	2	2	2	2	1	2	2	3	3	3	3	3	2	2	1.85714	2.71429	4	4	4	3	3	2	3	1	3	1	1	1	5	4	1	4	3.75	2.25	1.5	3.5	4	3	4	3	2	2	3
334	2	1	1	2	3	3	2	3	3	2	3	3	3	2	4	2	4	2	4	4	2.71429	3.14286	4	3	3	3	2	2	3	4	4	2	2	4	2	3	4	3	3.25	2.75	3	3	4	3	3	4	4	4	2
335	2	4	1	1	3	4	3	2	3	2	2	3	2	4	4	2	3	4	3	3	2.42857	3.28571	2	3	3	3	3	2	5	4	2	2	2	3	3	3	3	3	2.75	3.5	2.25	3	5	2	4	3	2	2	3
336	1	1	2	2	5	1	5	4	2	5	4	2	1	4	5	3	5	2	4	4	3.28571	3.85714	5	4	5	4	2	3	2	1	3	2	4	1	5	3	1	2	4.5	2	2.5	2.75	3	2	3	2	1	3	1
337	2	4	1	2	1	1	5	5	5	2	4	5	5	1	1	2	5	1	3	3	4.42857	2.28571	4	4	3	4	3	5	4	5	4	5	4	4	4	4	4	4	3.75	4.25	4.25	4	4	4	5	6	4	4	3
338	1	4	2	2	5	5	1	1	2	3	2	3	3	2	4	4	4	2	2	3	2.14286	3	2	4	4	4	1	1	2	3	2	3	1	3	2	2	1	3	3.5	1.75	2.25	2	6	2	1	1	2	2	2
339	1	4	2	2	2	2	3	2	2	1	2	2	1	3	5	5	3	5	5	5	1.85714	4.42857	2	2	1	3	2	2	4	2	2	3	2	3	3	2	3	5	2	2.5	2.5	3.25	3	2	1	2	2	4	2
340	2	2	2	2	3	3	3	2	2	2	2	2	2	3	2	2	2	3	2	1	2.14286	2.14286	2	2	3	5	2	2	5	5	1	3	3	1	1	2	2	2	3	3.5	2	1.75	4	5	2	3	2	3	2
341	2	3	1	1	4	4	1	1	1	2	2	2	1	1	3	1	1	1	2	1	1.42857	1.42857	3	3	3	3	1	4	3	3	1	1	1	1	2	2	2	2	3	2.75	1	2	2	3	2	4	1	1	3
342	1	2	1	1	3	1	5	1	2	3	5	3	1	1	3	1	1	1	1	1	2.85714	1.28571	2	3	3	2	3	3	3	3	1	1	2	2	2	1	2	2	2.5	3	1.5	1.75	1	3	2	2	2	2	2
343	2	1	2	2	1	3	4	1	4	1	5	1	2	4	4	3	5	1	5	4	2.57143	3.71429	4	2	3	5	5	4	5	4	3	2	4	3	5	4	5	5	3.5	4.5	3	4.75	6	3	4	5	4	3	4
344	1	2	1	2	2	2	1	1	1	1	2	1	2	1	2	1	1	1	1	2	1.28571	1.28571	2	3	2	2	1	1	2	1	1	1	1	1	1	2	2	2	2.25	1.25	1	1.75	2	2	2	1	2	1	3
345	1	1	1	2	5	5	5	5	5	5	5	5	5	4	5	4	4	3	3	3	5	3.71429	3	3	4	4	5	4	5	3	3	3	5	4	4	4	4	3	3.5	4.25	3.75	3.75	4	6	1	5	2	3	3
346	2	4	1	2	4	2	5	4	5	5	5	3	4	5	4	2	4	4	3	4	4.42857	3.71429	5	1	5	4	5	4	5	4	2	2	3	2	5	4	5	5	3.75	4.5	2.25	4.75	4	4	4	4	2	3	4
347	2	1	1	1	2	1	5	2	4	3	4	5	4	5	4	3	5	4	5	5	3.85714	4.42857	3	2	3	3	2	4	3	3	2	5	1	5	3	3	3	3	2.75	3	3.25	3	6	5	6	5	4	4	3
348	2	4	2	2	3	4	2	3	4	2	3	2	3	2	2	3	3	2	4	3	2.71429	2.71429	3	4	4	3	3	3	4	3	2	4	3	1	4	2	4	3	3.5	3.25	2.5	3.25	4	4	4	4	2	3	1
349	1	2	2	2	2	1	5	3	5	4	3	5	5	4	5	5	3	4	5	4	4.28571	4.28571	1	1	1	1	2	1	2	1	2	1	1	1	1	2	1	1	1	1.5	1.25	1.25	6	5	6	5	2	1	2
350	2	1	2	2	4	4	5	1	2	3	2	5	3	1	2	3	2	1	2	2	3	1.85714	1	1	2	1	1	1	1	1	3	2	2	1	3	1	5	1	1.25	1	2	2.5	3	1	1	1	2	1	2
351	2	2	2	1	4	5	1	1	1	1	1	1	2	4	1	1	1	1	1	2	1.14286	1.57143	2	2	1	2	1	2	2	1	1	3	2	1	2	1	2	1	1.75	1.5	1.75	1.5	1	2	2	3	2	1	2
352	1	4	2	1	5	5	1	2	2	2	1	2	4	1	2	1	2	1	1	2	2	1.42857	1	3	1	2	2	4	2	2	1	2	2	3	1	1	2	2	1.75	2.5	2	1.5	2	1	3	4	1	1	1
353	2	2	1	2	2	5	4	5	5	5	5	5	5	4	4	5	5	4	4	4	4.85714	4.28571	1	2	1	1	2	1	1	2	1	1	1	1	1	1	2	2	1.25	1.5	1	1.5	6	6	5	6	3	1	3
354	2	2	2	1	3	4	2	1	5	1	4	2	2	3	2	1	5	4	1	4	2.42857	2.85714	3	1	1	1	2	1	2	5	2	1	2	2	2	2	3	1	1.5	2.5	1.75	2	2	2	1	2	1	2	1
355	2	4	2	1	4	4	2	5	2	3	2	2	2	1	3	1	2	1	2	1	2.57143	1.57143	2	1	2	1	2	1	2	2	4	2	1	2	1	1	2	2	1.5	1.75	2.25	1.5	1	1	3	1	3	2	1
356	1	2	2	2	2	2	5	3	5	2	5	3	2	4	5	5	5	3	2	4	3.57143	4	4	3	4	4	5	5	4	4	4	4	2	2	3	4	5	5	3.75	4.5	3	4.25	3	5	4	5	3	3	3
357	2	2	2	2	1	5	5	5	5	4	5	4	4	5	5	5	4	3	3	4	4.57143	4.14286	4	4	5	3	5	5	5	3	3	4	3	3	3	4	4	4	4	4.5	3.25	3.75	5	6	3	6	1	1	1
358	1	3	1	2	2	1	1	2	2	1	1	3	2	5	3	4	4	5	5	4	1.71429	4.28571	4	5	3	5	5	3	4	5	3	5	4	3	5	5	3	5	4.25	4.25	3.75	4.5	6	6	5	4	3	3	3
359	1	1	2	2	3	3	3	3	2	4	2	3	2	2	1	3	3	2	4	3	2.71429	2.57143	3	2	2	2	3	2	4	4	2	3	2	2	5	1	2	4	2.25	3.25	2.25	3	3	4	4	4	3	1	2
360	2	4	1	1	2	1	1	2	4	2	2	3	1	4	5	5	3	2	2	2	2.14286	3.28571	5	5	4	4	1	1	1	1	4	2	2	3	4	4	2	4	4.5	1	2.75	3.5	5	3	4	3	2	1	1
361	2	3	2	2	1	1	3	2	3	2	3	2	2	3	4	3	3	3	2	2	2.42857	2.85714	2	1	3	1	5	3	5	4	1	1	1	3	5	4	3	3	1.75	4.25	1.5	3.75	6	1	2	6	2	3	2
362	2	2	1	1	1	1	5	5	5	4	5	4	4	4	5	3	5	2	5	3	4.57143	3.85714	4	1	2	5	3	2	1	5	3	5	4	3	3	3	2	3	3	2.75	3.75	2.75	5	6	5	6	4	3	3
363	2	2	1	1	2	3	5	5	5	5	5	4	4	3	3	5	4	5	4	5	4.71429	4.14286	5	4	4	2	4	1	1	3	4	3	4	3	3	2	2	2	3.75	2.25	3.5	2.25	1	1	1	2	4	2	3
364	1	2	2	1	3	3	1	1	2	1	1	1	1	1	2	1	1	1	1	1	1.14286	1.14286	1	2	1	2	1	1	2	1	1	2	2	1	1	1	2	2	1.5	1.25	1.5	1.5	2	2	1	2	1	1	1
365	1	3	2	1	4	5	1	3	1	2	1	1	1	1	2	1	1	2	1	1	1.42857	1.28571	2	1	2	1	2	1	1	2	2	1	2	1	3	1	2	1	1.5	1.5	1.5	1.75	1	2	2	2	2	1	1
366	1	1	1	2	5	5	4	2	2	4	2	3	3	4	3	4	3	2	3	2	2.85714	3	2	2	3	3	2	3	3	2	1	4	1	5	4	3	2	3	2.5	2.5	2.75	3	2	2	3	6	2	2	2
367	2	4	2	1	4	4	1	2	1	1	1	3	2	2	1	1	2	3	3	3	1.57143	2.14286	2	4	5	3	1	3	1	1	2	2	2	4	1	1	2	2	3.5	1.5	2.5	1.5	2	3	2	3	1	2	2
368	1	1	2	1	5	1	2	1	3	4	1	1	2	4	2	3	2	1	3	2	2	2.42857	2	1	2	1	2	1	2	1	5	4	5	4	5	5	5	4	1.5	1.5	4.5	4.75	2	6	5	6	3	2	1
369	2	1	1	2	1	3	3	4	3	4	4	4	5	1	1	1	1	1	1	1	3.85714	1	4	3	4	5	5	4	5	3	5	4	4	4	5	5	5	4	4	4.25	4.25	4.75	6	6	5	6	4	4	4
370	1	3	2	1	3	2	4	5	4	4	1	5	4	4	4	4	5	1	5	5	3.85714	4	1	1	1	2	2	3	3	4	4	1	1	2	2	2	2	2	1.25	3	2	2	6	4	5	6	4	3	4
371	2	2	1	2	4	4	2	1	1	1	2	2	2	1	2	2	1	1	1	3	1.57143	1.57143	2	3	1	1	3	3	4	2	2	2	1	3	2	1	1	3	1.75	3	2	1.75	3	2	2	4	1	2	3
372	1	3	1	1	5	4	1	1	1	1	2	2	1	4	4	2	2	2	1	2	1.28571	2.42857	2	1	1	2	3	1	1	2	2	3	1	1	1	1	2	2	1.5	1.75	1.75	1.5	2	1	2	1	2	3	1
373	2	3	2	1	3	2	4	3	3	5	4	4	4	4	5	4	4	3	4	3	3.85714	3.85714	3	4	4	4	4	4	5	4	3	4	3	5	5	3	5	2	3.75	4.25	3.75	3.75	5	5	4	4	3	4	4
374	1	4	2	2	5	3	1	1	2	1	2	2	3	4	1	2	2	2	1	1	1.71429	1.85714	1	1	2	2	1	2	1	1	1	2	1	1	1	2	3	3	1.5	1.25	1.25	2.25	2	1	1	2	2	2	1
375	2	3	2	2	2	3	4	5	3	1	1	4	3	3	5	1	2	1	1	5	3	2.57143	3	3	4	4	5	4	4	5	3	4	5	3	3	5	3	4	3.5	4.5	3.75	3.75	3	6	6	5	3	1	2
376	2	3	2	1	3	4	4	2	1	2	3	1	4	1	2	2	1	1	1	2	2.42857	1.42857	3	1	2	1	2	1	3	2	1	2	3	4	1	1	1	1	1.75	2	2.5	1	1	2	1	3	2	2	2
377	1	2	2	2	3	3	3	1	2	2	1	1	2	1	1	2	2	2	1	2	1.71429	1.57143	1	3	1	3	3	5	2	5	2	3	3	3	1	2	1	1	2	3.75	2.75	1.25	4	3	2	4	2	2	1
378	1	3	1	1	2	1	3	5	4	4	5	3	5	1	1	1	1	1	3	1	4.14286	1.28571	4	2	4	2	3	2	4	2	2	2	3	1	4	2	1	1	3	2.75	2	2	3	1	2	2	1	3	1
379	2	2	1	1	3	2	5	2	4	3	4	5	5	5	2	4	4	1	4	5	4	3.57143	3	3	3	4	3	3	4	3	3	4	3	3	1	3	3	2	3.25	3.25	3.25	2.25	5	5	6	6	3	4	3
380	2	4	1	1	1	4	2	1	2	1	1	2	2	1	1	1	1	1	1	2	1.57143	1.14286	1	1	1	2	2	2	1	1	1	4	3	3	2	1	3	2	1.25	1.5	2.75	2	1	1	4	4	2	1	2
381	1	3	2	2	3	2	5	3	4	5	5	4	5	1	1	3	1	3	2	1	4.42857	1.71429	2	4	4	5	5	5	4	4	4	5	5	5	4	5	5	4	3.75	4.5	4.75	4.5	5	6	6	5	4	2	4
382	2	4	2	2	3	2	2	3	2	2	1	3	2	3	4	3	3	2	2	3	2.14286	2.85714	1	1	2	1	3	4	5	5	3	4	5	3	5	4	4	2	1.25	4.25	3.75	3.75	4	5	5	3	3	3	1
383	2	4	2	2	2	3	4	2	3	2	2	3	2	4	2	2	2	2	2	2	2.57143	2.28571	5	3	5	4	4	5	4	4	3	4	5	4	3	2	4	2	4.25	4.25	4	2.75	5	6	6	5	3	3	3
384	1	3	2	2	2	2	5	3	5	5	4	5	4	5	4	3	4	5	4	4	4.42857	4.14286	1	1	1	1	1	1	1	2	1	2	1	1	1	1	2	2	1	1.25	1.25	1.5	5	6	6	6	2	2	2
385	2	1	1	1	5	4	4	5	5	5	5	5	5	1	2	2	3	1	2	1	4.85714	1.71429	2	3	3	3	3	3	3	3	4	2	1	2	2	3	3	3	2.75	3	2.25	2.75	2	2	1	2	4	4	4
386	1	3	2	1	5	2	1	1	2	1	1	2	1	1	1	1	2	1	1	1	1.28571	1.14286	2	3	3	1	2	1	1	1	1	2	1	1	1	1	1	1	2.25	1.25	1.25	1	2	2	1	2	1	2	1
387	1	4	2	1	4	5	2	2	1	1	4	3	2	1	2	1	2	1	2	5	2.14286	2	2	1	2	2	2	1	3	2	1	2	2	1	1	1	2	2	1.75	2	1.5	1.5	2	2	1	1	1	2	2
388	1	1	1	1	3	1	4	3	5	4	1	5	4	4	5	1	4	2	3	5	3.71429	3.42857	4	1	2	3	1	2	4	3	3	2	2	2	4	4	4	2	2.5	2.5	2.25	3.5	2	1	2	6	2	1	2
389	2	2	1	2	3	3	1	3	1	2	1	4	1	5	5	4	5	5	5	4	1.85714	4.71429	4	3	3	2	2	5	1	3	2	1	4	2	2	2	3	3	3	2.75	2.25	2.5	2	2	2	2	3	2	4
390	2	1	1	2	1	2	4	4	4	5	4	5	4	5	3	5	4	5	4	5	4.28571	4.42857	3	2	2	3	4	1	2	2	1	3	1	2	1	3	1	3	2.5	2.25	1.75	2	6	6	5	4	4	4	4
391	2	4	2	1	2	3	4	4	4	5	4	3	4	4	3	3	4	4	4	3	4	3.57143	3	5	5	3	3	3	2	1	3	4	3	4	3	2	3	2	4	2.25	3.5	2.5	3	4	3	1	2	1	3
392	2	3	1	2	3	3	5	4	5	5	5	4	5	4	3	5	4	2	4	4	4.71429	3.71429	4	4	5	3	4	3	5	4	3	4	5	5	3	4	5	4	4	4	4.25	4	4	5	5	5	2	2	2
393	1	1	1	1	3	3	1	3	1	1	1	3	1	3	4	3	4	3	4	4	1.57143	3.57143	3	3	3	3	3	3	3	3	4	3	1	4	3	3	3	3	3	3	3	3	4	3	4	3	2	2	3
394	2	1	2	2	3	4	2	1	1	1	1	1	2	1	1	1	1	2	1	2	1.28571	1.28571	2	1	2	1	3	1	1	3	3	1	2	2	1	2	1	3	1.5	2	2	1.75	2	3	3	1	3	4	4
395	2	2	1	2	2	3	5	5	5	5	5	4	5	5	4	4	5	4	5	5	4.85714	4.57143	3	2	2	3	1	2	1	2	5	5	5	5	1	3	2	1	2.5	1.5	5	1.75	2	1	1	1	3	2	2
396	2	2	1	2	5	5	4	3	2	2	2	2	2	2	3	1	2	2	2	3	2.42857	2.14286	3	4	3	2	2	3	1	2	2	3	2	2	2	3	3	3	3	2	2.25	2.75	3	4	3	2	4	4	3
397	1	1	1	2	5	2	3	2	1	5	2	3	1	3	4	4	2	4	5	3	2.42857	3.57143	2	1	3	1	2	2	3	3	2	3	1	4	4	5	5	5	1.75	2.5	2.5	4.75	3	2	4	3	2	3	3
398	2	1	2	2	3	1	4	5	5	4	4	5	5	4	4	3	5	5	4	5	4.57143	4.28571	4	2	4	2	4	5	2	3	4	5	5	3	2	2	3	4	3	3.5	4.25	2.75	2	2	3	2	4	2	3
399	1	2	1	2	3	3	1	1	1	1	2	1	2	1	3	3	3	2	2	3	1.28571	2.42857	3	2	2	1	2	1	2	3	1	3	2	2	2	2	1	2	2	2	2	1.75	3	2	2	3	1	2	2
400	2	4	1	2	3	2	3	4	5	4	5	4	5	5	1	4	5	4	1	4	4.28571	3.42857	5	5	4	4	4	4	5	4	5	3	5	3	5	5	5	4	4.5	4.25	4	4.75	6	5	4	5	4	4	3
401	1	4	1	1	4	4	3	3	2	5	2	4	3	3	1	3	3	2	1	1	3.14286	2	4	3	2	2	1	3	1	3	1	2	2	1	4	2	3	1	2.75	2	1.5	2.5	1	1	2	2	2	3	3
402	2	2	1	2	1	3	4	3	5	4	4	5	4	4	5	5	5	5	5	5	4.14286	4.85714	3	5	5	4	4	4	5	5	5	5	4	2	4	4	4	4	4.25	4.5	4	4	5	6	5	6	2	2	1
[truncated: 24 more columns]

## Sheet: Sheet1
性别
年级
是否独生子女
户籍地址
家庭经济状况
家庭气氛
A1
A2
A4
A5
A6
A12
A14
A3
A7
A8
A9
A10
A11
A13
关系被欺负
语言被欺负
B1
B2
B3
B4
B5
B6
B7
B8
B9
B10
B11
B12
B13
B14
B15
B16
网络攻击行为
网络侵权
虚假网络信息
网络色情
C1
C2
C3
C4
D1
D2
D3
D5
D15
D4
D6
D13
D16
D7
D8
D9
D14
D18
D19
D10
D11
D12
D17
愤怒记忆
报复想法
事后愤怒
理解原因
大学生欺负行为v
相对剥夺感v
愤怒反刍思维v
网络道德失范v
